# Supplementary material for: Reactive oxygen species derived from NADPH oxidase as signaling molecules regulate fatty acids and astaxanthin accumulation in Chromochloris zofingiensis
Source: Front Microbiol. 2024 Apr 29;15:1387222. doi: 10.3389/fmicb.2024.1387222 (PMC11089112; doi:10.3389/fmicb.2024.1387222)
Supplement: Supplementary file 1 [file Table_1.XLSX]

## Sheet: Cells
Culture time (hours)	Treatment	Number of records										Cells（×107 ml-1）	Mean	SD
0	C-1	33	33	44	39	41	27	46	43	45	43	4.925	4.47083	0.357994
	C-2	35	31	27	45	32	22	33	31	32	36	4.05
	C-3	38	38	38	31	40	42	28	35	36	29	4.4375
24	C-1	24	26	31	23	22	15	9	19	9	18	4.9	4.925	0.745263
	C-2	26	30	23	33	23	22	21	21	12	23	5.85
	C-3	10	18	12	16	12	14	23	24	18	14	4.025
	N1	18	23	20	23	18	23	30	17	25	24	5.525	4.85	0.477406
	N2	34	20	15	14	15	27	16	14	12	14	4.525
	N3	21	11	17	20	14	12	19	20	17	29	4.5
	-N+25μg/ml DPI-1	13	18	11	17	12	15	24	19	20	20	4.225	4.81667	0.445502
	-N+25μg/ml DPI-2	21	24	21	25	23	9	27	25	11	26	5.3
	-N+25μg/ml DPI-3	20	21	23	26	18	11	18	19	21	20	4.925
	HS20-1	12	12	18	17	14	13	22	12	14	17	3.775	4.825	0.788458
	HS20-2	19	14	26	21	22	15	19	21	24	20	5.025
	HS20-3	25	22	18	21	19	25	24	34	23	16	5.675
	HS20+5μg/ml DPI-1	20	20	13	18	16	22	16	12	11	18	4.15	4.51667	0.278638
	HS20+5μg/ml DPI-2	20	17	22	12	13	27	22	15	22	23	4.825
	HS20+5μg/ml DPI-3	16	14	24	16	28	21	16	16	18	14	4.575
	-P-1	16	29	19	11	22	15	26	15	25	24	5.05	4.84167	0.56063
	-P-2	14	8	12	18	12	21	14	20	18	26	4.075
	-P-3	26	21	18	18	21	24	21	27	23	17	5.4
	-P+5μg/ml DPI-1	27	18	24	19	14	23	14	18	17	10	4.6	4.6	0.469486
	-P+5μg/ml DPI-2	20	15	23	22	16	19	20	26	21	25	5.175
	-P+5μg/ml DPI-3	16	14	14	21	24	13	15	13	17	14	4.025
48	C-1	23	19	25	22	21	21	20	18	21	19	5.225	5.25	0.0353553
	C-2	17	32	26	17	25	18	15	21	17	24	5.3
	C-3	27	17	22	30	19	18	23	20	15	18	5.225
	N1	14	16	21	17	23	26	32	18	23	18	5.2	4.85833	0.336856
	N2	15	12	24	24	22	12	16	18	12	21	4.4
	N3	21	13	16	18	25	16	20	24	18	28	4.975
	-N+25μg/ml DPI-1	17	18	14	26	23	27	16	23	24	20	5.2	4.84167	0.263259
	-N+25μg/ml DPI-2	17	13	29	17	17	27	21	14	14	14	4.575
	-N+25μg/ml DPI-3	19	17	23	15	23	19	22	22	14	16	4.75
	HS20-1	21	18	13	17	17	21	27	18	20	27	4.975	5.00833	0.0656167
	HS20-2	15	17	18	17	20	18	20	25	21	27	4.95
	HS20-3	23	17	16	15	23	27	17	26	18	22	5.1
	HS20+5μg/ml DPI-1	21	18	15	23	18	19	22	18	26	20	5	4.675	0.276134
	HS20+5μg/ml DPI-2	16	18	17	23	16	23	19	23	19	14	4.7
	HS20+5μg/ml DPI-3	27	14	21	9	19	15	19	18	17	14	4.325
	-P-1	19	23	18	18	24	20	21	29	25	19	5.4	5.09167	0.583214
	-P-2	27	19	24	24	19	27	23	20	21	20	5.6
	-P-3	12	30	17	18	21	13	10	23	17	10	4.275
	-P+5μg/ml DPI-1	19	20	13	20	19	18	19	7	19	14	4.2	4.59167	0.420483
	-P+5μg/ml DPI-2	16	20	16	10	14	19	19	10	25	27	4.4
	-P+5μg/ml DPI-3	21	30	13	20	18	22	19	16	26	22	5.175
72	C-1	20	17	20	16	26	15	13	25	23	20	9.75	10.7833	0.735225
	C-2	22	23	26	25	23	23	25	18	18	21	11.2
	C-3	26	16	17	20	18	29	29	29	20	24	11.4
	N1	13	8	15	15	12	15	17	15	14	8	6.6	5.6	0.717635
	N2	7	5	7	11	15	10	14	12	11	7	4.95
	N3	16	13	17	8	11	7	7	8	11	7	5.25
	-N+25μg/ml DPI-1	16	6	7	9	4	9	14	9	11	5	4.5	4.83333	0.286744
	-N+25μg/ml DPI-2	8	11	9	13	3	10	15	10	5	12	4.8
	-N+25μg/ml DPI-3	14	5	10	12	10	8	11	10	16	8	5.2
	HS20-1	4	13	7	9	13	13	12	10	16	8	5.25	5.15	0.108012
	HS20-2	11	11	7	10	6	11	17	8	12	7	5
	HS20-3	13	12	7	11	12	11	10	6	10	12	5.2
	HS20+5μg/ml DPI-1	11	6	8	10	8	11	12	8	9	10	4.65	4.96667	0.265623
	HS20+5μg/ml DPI-2	5	15	9	8	13	11	11	12	8	7	4.95
	HS20+5μg/ml DPI-3	11	12	7	11	9	12	13	10	11	10	5.3
	-P-1	7	15	9	13	13	9	13	16	13	16	6.2	5.95	0.285774
	-P-2	13	12	15	7	8	12	15	8	8	13	5.55
	-P-3	13	12	9	12	17	10	12	8	13	16	6.1
	-P+5μg/ml DPI-1	13	12	10	11	9	13	8	12	12	14	5.7	4.8	0.641613
	-P+5μg/ml DPI-2	9	9	10	5	6	14	7	10	7	12	4.45
	-P+5μg/ml DPI-3	10	6	7	7	10	10	8	9	10	8	4.25
96	C-1	19	21	16	16	20	14	12	14	18	12	16.2	15.6333	0.601849
	C-2	12	17	22	20	17	12	21	11	14	13	15.9
	C-3	16	18	14	13	17	12	13	18	14	13	14.8
	N1	4	3	7	7	6	9	2	3	2	8	5.1	5.43333	0.618241
	N2	5	4	8	3	3	9	3	10	10	8	6.3
	N3	6	8	2	5	3	8	5	6	3	3	4.9
	-N+25μg/ml DPI-1	5	4	5	2	10	3	8	1	6	1	4.5	4.93333	0.368179
	-N+25μg/ml DPI-2	4	5	7	6	4	4	5	3	6	5	4.9
	-N+25μg/ml DPI-3	4	6	3	7	6	3	11	5	5	4	5.4
	HS20-1	12	3	5	4	4	6	5	4	5	7	5.5	5.23333	0.20548
	HS20-2	7	5	10	5	6	4	5	4	2	4	5.2
	HS20-3	6	6	5	3	2	4	5	4	6	9	5
	HS20+5μg/ml DPI-1	8	3	4	2	10	3	8	2	6	4	5	4.96667	0.20548
	HS20+5μg/ml DPI-2	2	2	6	3	3	4	3	5	9	10	4.7
	HS20+5μg/ml DPI-3	4	2	2	2	11	9	2	8	3	9	5.2
	-P-1	7	5	8	5	6	7	8	7	5	7	6.5	5.83333	0.478423
	-P-2	7	6	3	5	3	6	7	5	8	4	5.4
	-P-3	8	5	6	5	4	3	7	8	4	6	5.6
	-P+5μg/ml DPI-1	6	3	9	3	4	3	5	3	9	5	5	4.83333	0.235702
	-P+5μg/ml DPI-2	3	3	7	3	3	6	4	5	3	8	4.5
	-P+5μg/ml DPI-3	2	6	9	4	6	9	3	5	3	3	5
120	C-1	19	17	18	15	19	20	18	20	18	11	17.5	17.0667	0.478423
	C-2	22	16	19	21	11	12	14	16	17	16	16.4
	C-3	17	20	16	18	17	16	17	20	14	18	17.3
	N1	5	5	4	7	5	3	6	2	5	8	5	5.63333	0.531246
	N2	6	4	6	5	8	5	4	6	3	9	5.6
	N3	3	7	8	6	7	6	5	7	6	8	6.3
	-N+25μg/ml DPI-1	4	3	5	4	5	5	4	7	6	4	4.7	4.96667	0.449691
	-N+25μg/ml DPI-2	6	6	8	2	2	4	3	5	4	6	4.6
	-N+25μg/ml DPI-3	5	6	8	8	6	3	6	6	4	4	5.6
	HS20-1	8	6	5	8	6	6	4	5	6	5	5.9	5.33333	0.418994
	HS20-2	6	7	4	5	3	4	6	5	4	5	4.9
	HS20-3	6	5	7	5	4	6	4	4	5	6	5.2
	HS20+5μg/ml DPI-1	4	5	3	5	4	5	3	5	6	4	4.4	5	0.424264
	HS20+5μg/ml DPI-2	4	6	4	4	6	5	7	6	4	7	5.3
	HS20+5μg/ml DPI-3	5	2	4	6	4	7	5	7	5	8	5.3
	-P-1	8	6	4	7	3	5	8	7	4	7	5.9	6.3	0.326599
	-P-2	9	8	3	9	4	8	5	7	6	8	6.7
	-P-3	8	3	6	7	8	9	4	6	9	3	6.3
	-P+5μg/ml DPI-1	7	8	6	9	6	2	3	5	3	4	5.3	5.06667	0.478423
	-P+5μg/ml DPI-2	2	5	4	5	5	6	3	3	5	6	4.4
	-P+5μg/ml DPI-3	4	5	3	5	5	6	7	4	8	8	5.5
144	C-1	17	16	21	20	18	17	22	19	16	10	17.6	18.1333	0.825967
	C-2	23	15	15	19	16	18	21	17	16	15	17.5
	C-3	15	22	20	19	17	24	20	19	16	21	19.3
	N1	7	6	7	5	5	9	4	4	5	4	5.6	5.83333	0.402768
	N2	6	3	8	9	7	3	7	6	8	7	6.4
	N3	4	4	7	6	8	5	7	6	4	4	5.5
	-N+25μg/ml DPI-1	6	4	6	5	7	7	5	2	4	3	4.9	5.06667	0.385861
	-N+25μg/ml DPI-2	5	7	3	4	5	6	4	6	3	4	4.7
	-N+25μg/ml DPI-3	8	7	6	5	7	5	5	4	4	5	5.6
	HS20-1	6	7	5	7	5	7	8	6	6	5	6.2	5.66667	0.498888
	HS20-2	4	6	5	5	6	8	4	7	7	6	5.8
	HS20-3	6	3	5	7	5	4	6	4	6	4	5
	HS20+5μg/ml DPI-1	5	6	4	6	5	3	7	4	8	5	5.3	5.16667	0.418994
	HS20+5μg/ml DPI-2	5	4	5	4	5	3	4	6	4	6	4.6
	HS20+5μg/ml DPI-3	4	3	3	6	9	7	6	7	4	7	5.6
	-P-1	8	6	8	6	7	7	6	3	8	4	6.3	6.56667	0.188562
	-P-2	7	6	5	8	3	4	10	9	7	8	6.7
	-P-3	3	8	5	7	6	7	4	6	10	11	6.7
	-P+5μg/ml DPI-1	6	7	5	6	4	6	4	6	6	5	5.5	5.3	0.216025
	-P+5μg/ml DPI-2	3	5	3	5	6	4	5	7	3	9	5
	-P+5μg/ml DPI-3	2	5	7	5	7	5	4	7	5	7	5.4

## Sheet: Dry weight
Culture time (hours)	Treatment	Filter paper quality	Filter paper added 5ml algae liquid mass	Mass change before and after	Dry weight (g L-1)	Mean	SD
0	C-1	0.3692	0.3717	0.0025	0.5	0.5	0.0489898
	C-2	0.3673	0.3701	0.0028	0.56
	C-3	0.3645	0.3667	0.0022	0.44
24	C-1	0.3782	0.3803	0.0021	1.33	1.33	0.0571548
	C-2	0.3509	0.3572	0.0063	1.26
	C-3	0.3914	0.3984	0.007	1.4
	N1	0.3678	0.3705	0.0027	0.99	0.99	0.0408248
	N2	0.3869	0.3916	0.0047	0.94
	N3	0.3488	0.354	0.0052	1.04
	-N+25μg/ml DPI-1	0.3787	0.3829	0.0042	0.84	0.793333	0.111156
	-N+25μg/ml DPI-2	0.3757	0.3789	0.0032	0.64
	-N+25μg/ml DPI-3	0.3646	0.3691	0.0045	0.9
	-P-1	0.3651	0.3697	0.0046	0.92	1.05333	0.0956847
	-P-2	0.3606	0.3663	0.0057	1.14
	-P-3	0.3656	0.3711	0.0055	1.1
	-P+5μg/ml DPI-1	0.3736	0.3783	0.0047	0.94	0.826667	0.10873
	-P+5μg/ml DPI-2	0.3764	0.3798	0.0034	0.68
	-P+5μg/ml DPI-3	0.3752	0.3795	0.0043	0.86
	HS20-1	0.3701	0.3747	0.0046	0.92	0.98	0.0993311
	HS20-2	0.3761	0.3806	0.0045	0.9
	HS20-3	0.3565	0.3621	0.0056	1.12
	HS20+5μg/ml DPI-1	0.371	0.3746	0.0036	0.72	0.793333	0.0899383
	HS20+5μg/ml DPI-2	0.3708	0.3745	0.0037	0.74
	HS20+5μg/ml DPI-3	0.3605	0.3651	0.0046	0.92
48	C-1	0.4068	0.4173	0.0105	2.1	2.01333	0.122565
	C-2	0.3315	0.3407	0.0092	1.84
	C-3	0.3967	0.4072	0.0105	2.1
	N1	0.3953	0.4026	0.0073	1.46	1.22667	0.174611
	N2	0.3397	0.3449	0.0052	1.04
	N3	0.3549	0.3608	0.0059	1.18
	-N+25μg/ml DPI-1	0.3782	0.3825	0.0043	0.86	1.00667	0.179877
	-N+25μg/ml DPI-2	0.3644	0.3707	0.0063	1.26
	-N+25μg/ml DPI-3	0.3642	0.3687	0.0045	0.9
	-P-1	0.3567	0.3637	0.007	1.4	1.28	0.155778
	-P-2	0.3655	0.3708	0.0053	1.06
	-P-3	0.3732	0.3801	0.0069	1.38
	-P+5μg/ml DPI-1	0.3802	0.3849	0.0047	0.94	1.02	0.0588784
	-P+5μg/ml DPI-2	0.3734	0.3786	0.0052	1.04
	-P+5μg/ml DPI-3	0.3744	0.3798	0.0054	1.08
	HS20-1	0.3689	0.3743	0.0054	1.08	1.14667	0.233429
	HS20-2	0.3666	0.3711	0.0045	0.9
	HS20-3	0.3702	0.3775	0.0073	1.46
	HS20+5μg/ml DPI-1	0.3654	0.3696	0.0042	0.84	1.00667	0.182087
	HS20+5μg/ml DPI-2	0.3689	0.3735	0.0046	0.92
	HS20+5μg/ml DPI-3	0.3648	0.3711	0.0063	1.26
72	C-1	0.3741	0.3875	0.0134	2.68	2.54	0.10198
	C-2	0.3655	0.378	0.0125	2.5
	C-3	0.3811	0.3933	0.0122	2.44
	N1	0.3551	0.3627	0.0076	1.52	1.65	0.106145
	N2	0.3708	0.3815	0.0107	1.65
	N3	0.3617	0.3706	0.0089	1.78
	-N+25μg/ml DPI-1	0.3678	0.3765	0.0087	1.74	1.47333	0.239072
	-N+25μg/ml DPI-2	0.3769	0.3827	0.0058	1.16
	-N+25μg/ml DPI-3	0.3726	0.3802	0.0076	1.52
	-P-1	0.3811	0.3921	0.011	2.2	1.91333	0.287673
	-P-2	0.3732	0.3833	0.0101	2.02
	-P-3	0.3725	0.3801	0.0076	1.52
	-P+5μg/ml DPI-1	0.3656	0.3733	0.0077	1.54	1.51333	0.115854
	-P+5μg/ml DPI-2	0.3724	0.3792	0.0068	1.36
	-P+5μg/ml DPI-3	0.3711	0.3793	0.0082	1.64
	HS20-1	0.3745	0.3843	0.0098	1.96	1.94667	0.114698
	HS20-2	0.3787	0.3891	0.0104	2.08
	HS20-3	0.3698	0.3788	0.009	1.8
	HS20+5μg/ml DPI-1	0.3652	0.3716	0.0064	1.28	1.18667	0.0659966
	HS20+5μg/ml DPI-2	0.3688	0.3745	0.0057	1.14
	HS20+5μg/ml DPI-3	0.3701	0.3758	0.0057	1.14
96	C-1	0.3691	0.3841	0.015	3	2.94667	0.0498888
	C-2	0.3644	0.3792	0.0148	2.96
	C-3	0.3672	0.3816	0.0144	2.88
	N1	0.3591	0.3719	0.0128	2.56	2.53333	0.0679869
	N2	0.3731	0.3861	0.013	2.6
	N3	0.3638	0.376	0.0122	2.44
	-N+25μg/ml DPI-1	0.3773	0.3864	0.0091	1.82	1.84667	0.164384
	-N+25μg/ml DPI-2	0.3794	0.3897	0.0103	2.06
	-N+25μg/ml DPI-3	0.381	0.3893	0.0083	1.66
	-P-1	0.3743	0.3873	0.013	2.6	2.63333	0.335592
	-P-2	0.3785	0.3897	0.0112	2.24
	-P-3	0.3673	0.3826	0.0153	3.06
	-P+5μg/ml DPI-1	0.3718	0.3801	0.0083	1.66	2.02667	0.280159
	-P+5μg/ml DPI-2	0.3699	0.3803	0.0104	2.08
	-P+5μg/ml DPI-3	0.3713	0.383	0.0117	2.34
	HS20-1	0.3647	0.377	0.0123	2.46	2.49333	0.124722
	HS20-2	0.3867	0.3985	0.0118	2.36
	HS20-3	0.3735	0.3868	0.0133	2.66
	HS20+5μg/ml DPI-1	0.3795	0.3858	0.0063	1.26	1.49333	0.237954
	HS20+5μg/ml DPI-2	0.3708	0.3778	0.007	1.4
	HS20+5μg/ml DPI-3	0.3697	0.3788	0.0091	1.82
144	C-1	0.4085	0.4231	0.0146	2.92	3.16	0.176635
	C-2	0.3612	0.3773	0.0161	3.22
	C-3	0.4017	0.4184	0.0167	3.34
	N1	0.3592	0.3717	0.0125	2.88	2.88	0.0979796
	N2	0.4082	0.4232	0.015	3
	N3	0.3385	0.3523	0.0138	2.76
	-N+25μg/ml DPI-1	0.3833	0.3935	0.0102	2.04	1.88667	0.10873
	-N+25μg/ml DPI-2	0.3712	0.3802	0.009	1.8
	-N+25μg/ml DPI-3	0.3613	0.3704	0.0091	1.82
	-P-1	0.3743	0.3891	0.0148	2.96	2.72667	0.169967
	-P-2	0.3735	0.3863	0.0128	2.56
	-P-3	0.3816	0.3949	0.0133	2.66
	-P+5μg/ml DPI-1	0.3588	0.3689	0.0101	2.02	2.10667	0.182087
	-P+5μg/ml DPI-2	0.3629	0.3726	0.0097	1.94
	-P+5μg/ml DPI-3	0.3731	0.3849	0.0118	2.36
	HS20-1	0.3653	0.3786	0.0133	2.66	2.65333	0.204179
	HS20-2	0.3661	0.3806	0.0145	2.9
	HS20-3	0.3832	0.3952	0.012	2.4
	HS20+5μg/ml DPI-1	0.3721	0.3806	0.0085	1.7	1.58667	0.133
	HS20+5μg/ml DPI-2	0.3735	0.3805	0.007	1.4
	HS20+5μg/ml DPI-3	0.3783	0.3866	0.0083	1.66

## Sheet: ROS level
Culture time (hours)	Treatment	Background hole	Background hole mean	Cells（×107 ml-1）	Fluorescence intensity measurement			Actual value of fluorescence intensity	ROS levels (×10-3)	Mean	SD
					1	2	Mean
0	C-1			4.47	5768	5690	5729	5464.67	1.22252	1.19165	0.0358961
	C-2			4.47	5596	5760	5678	5413.67	1.21111
	C-3			4.47	5730	5002	5366	5101.67	1.14131
6	C-1	269	264.333	4.63	9856	10582	10219	9954.67	2.15004	2.00878	0.166584
	C-2	251		4.63	9156	10832	9994	9729.67	2.10144
	C-3	273		4.63	8567	8397	8482	8217.67	1.77487
	N1			4.6	24930	24584	24757	24492.7	5.32449	5.59134	0.243797
	N2			4.6	27734	27202	27468	27203.7	5.91384
	N3			4.6	25522	25935	25728.5	25464.2	5.53569
	-N+25μg/ml DPI-1			4.58	6506	6499	6502.5	6238.17	1.36205	1.49181	0.101971
	-N+25μg/ml DPI-2			4.58	7573	7714	7643.5	7379.17	1.61117
	-N+25μg/ml DPI-3			4.58	6637	7652	7144.5	6880.17	1.50222
	-P-1			4.6	18204	21219	19711.5	19447.2	4.22764	4.34076	0.232098
	-P-2			4.6	17744	20785	19264.5	19000.2	4.13047
	-P-3			4.6	23069	20370	21719.5	21455.2	4.66417
	-P+5μg/ml DPI-1			4.56	10434	10536	10485	10220.7	2.24137	2.21104	0.052155
	-P+5μg/ml DPI-2			4.56	9557	10467	10012	9747.67	2.13765
	-P+5μg/ml DPI-3			4.56	10467	10619	10543	10278.7	2.25409
	HS20-1			4.62	14429	15467	14948	14683.7	3.17828	3.24015	0.1351
	HS20-2			4.62	14568	14739	14653.5	14389.2	3.11454
	HS20-3			4.62	16075	16125	16100	15835.7	3.42763
	HS20+5μg/ml DPI-1			4.57	2898	2734	2816	2551.67	0.558352	0.546499	0.0106468
	HS20+5μg/ml DPI-2			4.57	2743	2800	2771.5	2507.17	0.548614
	HS20+5μg/ml DPI-3			4.57	2694	2702	2698	2433.67	0.532531
24	C-1	269	264.333	4.925	9500	9759	9629.5	9365.17	1.90156	1.85157	0.0375922
	C-2	251		4.925	9439	9236	9337.5	9073.17	1.84227
	C-3	273		4.925	8951	9415	9183	8918.67	1.8109
	N1			4.85	18125	19313	18719	18454.7	3.80509	3.89962	0.0856157
	N2			4.85	18595	19583	19089	18824.7	3.88137
	N3			4.85	20105	19344	19724.5	19460.2	4.01241
	-N+25μg/ml DPI-1			4.81667	5585	5615	5600	5335.67	1.10775	1.08817	0.0190886
	-N+25μg/ml DPI-2			4.81667	5664	5408	5536	5271.67	1.09446
	-N+25μg/ml DPI-3			4.81667	5495	5267	5381	5116.67	1.06228
	-P-1			4.84167	16346	17127	16736.5	16472.2	3.40217	2.84647	0.396037
	-P-2			4.84167	12341	13647	12994	12729.7	2.62919
	-P-3			4.84167	14015	10800	12407.5	12143.2	2.50806
	-P+5μg/ml DPI-1			4.6	7129	7095	7112	6847.67	1.48862	1.50417	0.0146125
	-P+5μg/ml DPI-2			4.6	7039	7508	7273.5	7009.17	1.52373
	-P+5μg/ml DPI-3			4.6	6838	7492	7165	6900.67	1.50014
	HS20-1			4.825	9637	8680	9158.5	8894.17	1.84335	1.81109	0.0470992
	HS20-2			4.825	9696	8641	9168.5	8904.17	1.84542
	HS20-3			4.825	8680	8683	8681.5	8417.17	1.74449
	HS20+5μg/ml DPI-1			4.51667	1835	1753	1794	1529.67	0.338672	0.328487	0.00982853
	HS20+5μg/ml DPI-2			4.51667	1638	1738	1688	1423.67	0.315203
	HS20+5μg/ml DPI-3			4.51667	1752	1772	1762	1497.67	0.331587
48	C-1	269	264.333	5.25	8923	9033	8978	8713.67	1.65975	1.64137	0.018511
	C-2	251		5.25	9478	8019	8748.5	8484.17	1.61603
	C-3	273		5.25	8508	9328	8918	8653.67	1.64832
	N1			4.85833	17877	18583	18230	17965.7	3.69791	3.50254	0.156673
	N2			4.85833	15255	19237	17246	16981.7	3.49537
	N3			4.85833	17625	15108	16366.5	16102.2	3.31434
	-N+25μg/ml DPI-1			4.84167	4418	4656	4537	4272.67	0.882478	0.945542	0.0601082
	-N+25μg/ml DPI-2			4.84167	5111	5357	5234	4969.67	1.02644
	-N+25μg/ml DPI-3			4.84167	4965	4547	4756	4491.67	0.927711
	-P-1			5.09167	9810	11787	10798.5	10534.2	2.0689	2.31552	0.207647
	-P-2			5.09167	13945	12825	13385	13120.7	2.57689
	-P-3			5.09167	11911	12047	11979	11714.7	2.30075
	-P+5μg/ml DPI-1			4.59167	6138	5323	5730.5	5466.17	1.19045	1.20047	0.00966799
	-P+5μg/ml DPI-2			4.59167	6000	5673	5836.5	5572.17	1.21354
	-P+5μg/ml DPI-3			4.59167	5759	5766	5762.5	5498.17	1.19742
	HS20-1			5.00833	9785	8634	9209.5	8945.17	1.78606	1.68805	0.0751451
	HS20-2			5.00833	8141	8449	8295	8030.67	1.60346
	HS20-3			5.00833	8232	9071	8651.5	8387.17	1.67464
	HS20+5μg/ml DPI-1			4.675	2264	2812	2538	2273.67	0.486346	0.500963	0.0133632
	HS20+5μg/ml DPI-2			4.675	2322	3056	2689	2424.67	0.518645
	HS20+5μg/ml DPI-3			4.675	2288	2896	2592	2327.67	0.497897
96	C-1	269	264.333	16.3	11578	11572	11575	11310.7	0.693906	0.699755	0.00855479
	C-2	251		16.3	11861	11276	11568.5	11304.2	0.693507
	C-3	273		16.3	11639	12096	11867.5	11603.2	0.711851
	N1			5.43333	14342	14773	14557.5	14293.2	2.63064	2.58178	0.0384505
	N2			5.43333	13468	14626	14047	13782.7	2.53669
	N3			5.43333	14730	13813	14271.5	14007.2	2.57801
	-N+25μg/ml DPI-1			4.93333	5372	6081	5726.5	5462.17	1.1072	1.21389	0.120148
	-N+25μg/ml DPI-2			4.93333	7697	6465	7081	6816.67	1.38176
	-N+25μg/ml DPI-3			4.93333	5781	6121	5951	5686.67	1.1527
	-P-1			8.2	7431	7364	7397.5	7133.17	0.869898	0.882602	0.00998317
	-P-2			8.2	7170	7850	7510	7245.67	0.883618
	-P-3			8.2	7333	7862	7597.5	7333.17	0.894289
	-P+5μg/ml DPI-1			4.83333	4848	4991	4919.5	4655.17	0.963138	0.973414	0.0146055
	-P+5μg/ml DPI-2			4.83333	4989	5149	5069	4804.67	0.994069
	-P+5μg/ml DPI-3			4.83333	4891	4947	4919	4654.67	0.963034
	HS20-1			5.23333	7119	7211	7165	6900.67	1.3186	1.28277	0.0302331
	HS20-2			5.23333	6734	6822	6778	6513.67	1.24465
	HS20-3			5.23333	7245	6734	6989.5	6725.17	1.28506
	HS20+5μg/ml DPI-1			4.96667	2483	2380	2431.5	2167.17	0.436342	0.435839	0.00687273
	HS20+5μg/ml DPI-2			4.96667	2437	2335	2386	2121.67	0.427181
	HS20+5μg/ml DPI-3			4.96667	2384	2555	2469.5	2205.17	0.443993

## Sheet: Ca2+ level 
Culture time (hours)	Treatment	Measurement value 1	Measurement value 2	Measurement value 3	Mean of measurements	Cells（×107 ml-1）	Ca2+ level (FI ×10-4 cell-1)			Mean	SD
	C	26716	27003	27625	27114.7	5.46667	4.88707	4.93957	5.05335	4.96	0.0694034
6	C+DPI	27001	26958	27968	27309	5.525	4.88706	4.87928	5.06208	4.94281	0.0844007
	-N	26847	27275	27767	27296.3	4.99167	5.37836	5.46411	5.56267	5.46838	0.0753038
	-N+DPI	28747	28748	28990	28828.3	5.58333	5.14872	5.1489	5.19224	5.16328	0.0204746
	HS20	30019	30014	30573	30202	5.35	5.61103	5.61009	5.71458	5.64523	0.0490364
	HS20+DPI	32208	30737	35550	32831.7	4.98333	6.46314	6.16796	7.13378	6.58829	0.404103
	-P	33071	32878	34971	33640	5.43333	6.08669	6.05117	6.43638	6.19141	0.173825
	-P+DPI	51199	51307	53985	52163.7	5.9	8.6778	8.6961	9.15	8.8413	0.218412

## Sheet: Fatty acids
Source.Name	Column1	Column2	Column3				D4
C-1.CSV	3	3.40038	322.19			Fatty acids	C-1	C-2	C-3	N1	N2	N3	-N+25μg/ml DPI-1	-N+25μg/ml DPI-2	-N+25μg/ml DPI-3	HS20-1	HS20-2	HS20-3	HS20+5μg/ml DPI-1	HS20+5μg/ml DPI-2	HS20+5μg/ml DPI-3	-P-1	-P-2	-P-3	-P+5μg/ml DPI-1	-P+5μg/ml DPI-2	-P+5μg/ml DPI-3
C-1.CSV	4	3.56163	5538.91	C16		C16	5861.1	5845.29	5873.34	9838.04	6250.93	9420.96	8270.06	8323.6	7123.72	6984.28	6564.7	7457.91	5937.18	5721.87	5398.04	6213.3	3209.44	2851.86	5990.51	4316.56	5641.41
C-1.CSV	5	3.67574	409.31	C16:1Δ7		C16:1Δ7	409.31	364.568	392.894	644.749	2671.26	627.098	1059.43	1148.66	964.286	572.951	538.457	560.099	354.651	346.455	322.015	429.877	287.803	233.899	299.433	286.606	311.821
C-1.CSV	6	3.81322	81.8041	C16:1Δ3t		C16:1Δ3t	81.8041	214.011	121.364	546.716	713.552	523.278			21.2527			142.651	244.612	211.769	207.489				303.008		173.534
C-1.CSV	7	3.94602	1711.01	C16:2Δ7,10		C16:2Δ7,10	1711.01	1841.83	1766.67	2321.06	2703.46	2896.77	2367.15	2286.8	1975.83	2062.97	1884.94	2243.85	2037.66	1950.41	1878.48	984.722	884.167	799.423	1921.08	1070.87	1637.78
C-1.CSV	8	4.07446	2896.21	C17		C17	2896.21	2639.37	2810.78	2931.04	2931.04	2541.55	3027.76	3027.76	3027.76	3140.76	2886.54	2944.74	2842.02	2889.37	2860.26	3653.91	1508.25	1316.26	2625.99	2519.41	2744.56
C-1.CSV	10	4.26486	464.812	C16:3Δ7,10,13		C16:3Δ7,10,13	464.812	431.496	452.963	72.2562	359.908	308.2	314.217	323.596	273.703	516.053	467.308	513.798	495.775	482.123	450.014	547.147	324.696	309.017	640.355	556.589	613.397
C-1.CSV	11	4.34612	109.414	C16:4Δ4,7,10,13		C16:4Δ4,7,10,13	109.414	97.6947	103.737	341.347	31.7717	28.3579	55.1991	58.5275	49.0621	72.2327	62.4233	70.9624	124.482	118.453	111.178		558.697	481.411	144.631	137.804	136.945
C-1.CSV	13	4.62433	516.998	C18		C18	516.998	430.607	441.458	347.361		306.213							401.917	396.43	369.222				305	263.328	292.966
C-1.CSV	14	4.68558	363.102			C18:1Δ9	6381.7	6529.65	6637.06	26400.1	24389.3	25409.9	19884.2	19579.6	17082.7	14618.9	13762.8	15528.9	6959.25	6659.52	6274.55	15499.6	7582.74	6693.57	6423.83	4569.85	5930.07
C-1.CSV	15	4.81076	6018.6	C18:1Δ9		C18:1Δ11	433.894	10.3734														35.0179			20.245		11.4715
C-1.CSV	16	5.00487	433.894	C18:1Δ11		C18:2Δ9,12	6569.16	7007.77	7034.62	12665	11618.6	3560.61	9224.25	9035.66	7890.3	8024.39	7408.93	8593.96	7514.17	7146.73	6751.86	7492.57	3947.2	3470.78	6403.9	4422.22	5805.86
C-1.CSV	17	5.11676	6569.16	C18:2Δ9,12		C18:3Δ6,9,12	354.44	299.939	312.567	249.606	288.238	257.869	298.471	302.937	267.942	188.007	164.425	185.639	395.1	457.594	360.859	180.249	107.156	113.652	194.07	166.116	209.135
C-1.CSV	19	5.25094	354.44	C18:3Δ6,9,12		C18:3Δ9,12,15	2803.52	2809.08	2828.88	3585.62	3302.86	3560.61	2868.56	2801.01	2458.32	3150.46	2895.72	3379.09	3055.49	2921.94	2767.34	2649.56	1404.26	1260.05	3707.91	2596.51	3276.51
C-1.CSV	21	5.48754	2803.52	C18:3Δ9,12,15		C18:4	221.406	216.242	213.041	174.93	196.223	212.571	223.012	227.87	191.457	123.91	108.817	139.117	286.988	272.384	257.522	194.922	118.465	104.355	218.791	153.402	187.735
C-1.CSV	22	5.66367	221.406	C18:4		DW(mg)	20.2	20.7	20.1	20.1	20.5	20.6	20.4	20.3	20.5	20.5	20.7	20.9	20.7	20.6	20.2	20.4	20.4	21.2	20.9	20.5	20.5
C-1.CSV	24	6.02751	237.004
							D4
C-2.CSV	4	3.41206	829.811			% of DW	C-1	C-2	C-3	N1	N2	N3	-N+25μg/ml DPI-1	-N+25μg/ml DPI-2	-N+25μg/ml DPI-3	HS20-1	HS20-2	HS20-3	HS20+5μg/ml DPI-1	HS20+5μg/ml DPI-2	HS20+5μg/ml DPI-3	-P-1	-P-2	-P-3	-P+5μg/ml DPI-1	-P+5μg/ml DPI-2	-P+5μg/ml DPI-3
C-2.CSV	5	3.56949	5015.48	C16		C16	5.00918	5.34941	5.19795	8.34951	5.20163	8.99702	6.69464	6.77116	5.73854	5.42379	5.49335	6.0589	5.04607	4.8066	4.67142	5.16274	5.21549	5.11	5.45752	4.17884	5.01339
C-2.CSV	6	3.67319	364.568	C16:1Δ7		C16:1Δ7	0.349816	0.333641	0.347714	0.547196	2.22285	0.598879	0.857612	0.93442	0.776784	0.444937	0.450582	0.455032	0.301421	0.291037	0.278669	0.443398	0.467694	0.419103	0.272791	0.277462	0.277108
C-2.CSV	7	3.81901	214.011	C16:1Δ3t		C16:1Δ3t	0.0699138	0.195856	0.107408	0.463996	0.593772	0.499731	0	0	0.0171202	0	0	0.115892	0.207898	0.177894	0.17956	0	0	0	0.276048	0	0.154216
C-2.CSV	8	3.95435	1841.83	C16:2Δ7,10		C16:2Δ7,10	1.46231	1.68558	1.56352	1.96987	2.24965	2.76642	1.91621	1.86029	1.59164	1.60204	1.57732	1.82293	1.73183	1.63843	1.62562	1.43461	1.43681	1.43241	1.75015	1.0367	1.45546
C-2.CSV	9	4.07173	2639.37	C17		C16:3Δ7,10,13	0.397251	0.394891	0.400876	0.0613236	0.299492	0.294331	0.25436	0.263242	0.220483	0.400752	0.391044	0.417416	0.421364	0.405003	0.389438	0.540673	0.527646	0.553699	0.583381	0.538831	0.545112
C-2.CSV	11	4.27008	431.496	C16:3Δ7,10,13		C16:4Δ4,7,10,13	0.0935109	0.0894069	0.0918085	0.2897	0.0264384	0.0270818	0.0446838	0.0476116	0.0395222	0.0560938	0.0522359	0.0576508	0.105799	0.0995052	0.0962126	0.885253	0.907909	0.862596	0.131762	0.133408	0.1217
C-2.CSV	12	4.34555	97.6947	C16:4Δ4,7,10,13		C18	0.441852	0.394077	0.390694	0.294804	0	0.292433	0	0	0	0	0	0	0.341593	0.333017	0.319522	0	0	0	0.277863	0.254926	0.260352
C-2.CSV	14	4.62257	430.607	C18		C18:1Δ9	5.45412	5.97571	5.87386	22.4057	20.2952	24.2665	16.0963	15.9278	13.761	11.3526	11.5167	12.6159	5.91474	5.59427	5.42995	12.158	12.3223	11.9936	5.85228	4.42405	5.26991
C-2.CSV	15	4.70181	1106.83			C18:1Δ11	0.370827	0.00949339	0	0	0	0	0	0	0	0	0	0	0	0	0	0	0	0	0.0184438	0	0.0101945
C-2.CSV	16	4.80742	5422.81	C18:1Δ9		C18:2Δ9,12	5.61433	6.41328	6.22569	10.7487	9.66827	3.40038	7.46705	7.35042	6.35605	6.2315	6.1998	6.98185	6.38637	6.00354	5.843	6.31669	6.41439	6.21898	5.83413	4.28113	5.15953
C-2.CSV	17	4.93653	10.3734	C18:1Δ11		C18:3Δ6,9,12	0.302922	0.274494	0.276624	0.21184	0.239853	0.246265	0.241613	0.246437	0.215841	0.146	0.137591	0.150816	0.3358	0.384397	0.312285	0.188888	0.174133	0.203643	0.176803	0.160816	0.185853
C-2.CSV	18	5.02385	1458.3			C18:3Δ9,12,15	2.39603	2.57078	2.50358	3.0431	2.74843	3.40038	2.32211	2.27859	1.98031	2.44655	2.42314	2.74522	2.5969	2.45454	2.39484	2.26988	2.28199	2.25777	3.37801	2.51367	2.91176
C-2.CSV	19	5.11129	5549.47	C18:2Δ9,12		C18:4	0.189225	0.197897	0.188543	0.148463	0.163285	0.203006	0.180529	0.18537	0.154229	0.0962247	0.0910586	0.11302	0.243914	0.228814	0.222857	0.189748	0.192511	0.186985	0.199325	0.148507	0.166836
C-2.CSV	20	5.19973	68.9409			TFA	22.1513	23.8845	23.1683	48.5342	43.7089	44.9924	36.0751	35.8653	30.8516	28.2005	28.3328	31.5346	23.6337	22.417	21.7634	29.5898	29.9409	29.2388	24.2085	17.9483	21.5314
C-2.CSV	21	5.24911	299.939	C18:3Δ6,9,12
C-2.CSV	23	5.41643	491.264			% of TFA	C-1	C-2	C-3	N1	N2	N3	-N+25μg/ml DPI-1	-N+25μg/ml DPI-2	-N+25μg/ml DPI-3	HS20-1	HS20-2	HS20-3	HS20+5μg/ml DPI-1	HS20+5μg/ml DPI-2	HS20+5μg/ml DPI-3	-P-1	-P-2	-P-3	-P+5μg/ml DPI-1	-P+5μg/ml DPI-2	-P+5μg/ml DPI-3
C-2.CSV	24	5.48362	2317.82	C18:3Δ9,12,15		C16	22.6135	22.397	22.4357	17.2034	11.9006	19.9968	18.5575	18.8794	18.6005	19.233	19.3886	19.2135	21.3512	21.4417	21.4646	17.4477	17.4193	17.4768	22.5438	23.2826	23.2841
C-2.CSV	25	5.66258	216.242	C18:4		C16:1Δ7	1.57921	1.39689	1.50082	1.12744	5.08558	1.33107	2.3773	2.60536	2.51781	1.57776	1.59032	1.44296	1.27539	1.29828	1.28045	1.49848	1.56206	1.43338	1.12684	1.54589	1.28699
C-2.CSV	26	5.80526	25.5438			C16:1Δ3t	0.31562	0.820012	0.4636	0.956018	1.35847	1.1107	0	0	0.055492	0	0	0.367506	0.879668	0.793567	0.825054	0	0	0	1.14029	0	0.716236
C-2.CSV	27	6.02631	226.873			C16:2Δ7,10	6.60147	7.0572	6.74853	4.05874	5.14689	6.14863	5.31174	5.18687	5.15901	5.6809	5.56712	5.78072	7.3278	7.30884	7.46954	4.84833	4.79883	4.89902	7.2295	5.77603	6.7597
						C16:3Δ7,10,13	1.79336	1.65333	1.73028	0.126351	0.685197	0.654179	0.705084	0.733973	0.714657	1.42108	1.38018	1.32368	1.7829	1.80667	1.78942	1.82722	1.76229	1.89372	2.40982	3.00212	2.5317
C-3.CSV	3	3.41152	488.787			C16:4Δ4,7,10,13	0.422147	0.37433	0.396268	0.596899	0.0604873	0.0601919	0.123863	0.132751	0.128104	0.198911	0.184365	0.182817	0.44766	0.443882	0.442085	2.99175	3.03234	2.95018	0.544281	0.743286	0.565219
C-3.CSV	4	3.56081	5384.55	C16		C18	1.9947	1.64993	1.68633	0.607414	0	0.649961	0	0	0	0	0	0	1.44537	1.48555	1.46816	0	0	0	1.14779	1.42033	1.20917
C-3.CSV	5	3.68079	392.894	C16:1Δ7		C18:1Δ9	24.6221	25.0192	25.353	46.1647	46.4327	53.9346	44.6188	44.41	44.604	40.2567	40.6479	40.0065	25.0267	24.9554	24.9499	41.0883	41.1555	41.0195	24.1745	24.6488	24.4754
C-3.CSV	6	3.8213	121.364	C16:1Δ3t		C18:1Δ11	1.67407	0.039747	0	0	0	0	0	0	0	0	0	0	0	0	0	0	0	0	0.0761871	0	0.0473469
C-3.CSV	7	3.95345	1766.67	C16:2Δ7,10		C18:2Δ9,12	25.3454	26.8512	26.8716	22.1467	22.1197	7.55768	20.6986	20.4945	20.6021	22.0972	21.882	22.1402	27.0223	26.7811	26.8479	21.3475	21.4235	21.2696	24.0995	23.8525	23.9628
C-3.CSV	8	4.07662	2810.78	C17		C18:3Δ6,9,12	1.36752	1.14925	1.19398	0.436476	0.548751	0.547348	0.669751	0.687116	0.699613	0.517723	0.485625	0.478255	1.42085	1.71475	1.43491	0.638355	0.581589	0.696483	0.730336	0.895997	0.863172
C-3.CSV	10	4.27217	452.963	C16:3Δ7,10,13		C18:3Δ9,12,15	10.8166	10.7634	10.8061	6.27001	6.28803	7.55768	6.43688	6.35319	6.41882	8.67558	8.5524	8.70541	10.9881	10.9495	11.004	7.67116	7.62166	7.72184	13.9538	14.005	13.5233
C-3.CSV	11	4.34754	103.737	C16:4Δ4,7,10,13		C18:4	0.854239	0.828559	0.813798	0.305893	0.373573	0.451199	0.500425	0.516851	0.499907	0.341217	0.321389	0.358401	1.03206	1.02071	1.024	0.641261	0.64297	0.63951	0.823366	0.827416	0.774848
C-3.CSV	13	4.6232	441.458	C18		SFA	24.6082	24.0469	24.122	17.8108	11.9006	20.6467	18.5575	18.8794	18.6005	19.233	19.3886	19.2135	22.7965	22.9273	22.9327	17.4477	17.4193	17.4768	23.6916	24.7029	24.4932
C-3.CSV	14	4.69537	631.019			USFA	75.3918	75.9531	75.878	82.1892	88.0994	79.3533	81.4425	81.1206	81.3995	80.767	80.6114	80.7865	77.2035	77.0727	77.0673	82.5523	82.5807	82.5232	76.3084	75.2971	75.5068
C-3.CSV	15	4.80993	6006.05	C18:1Δ9		MUFA	28.191	27.2758	27.3174	48.2482	52.8768	56.3764	46.9961	47.0153	47.1773	41.8344	42.2383	41.817	27.1818	27.0473	27.0554	42.5868	42.7175	42.4529	26.5178	26.1947	26.526
C-3.CSV				C18:1Δ11		PUFA	47.2008	48.6773	48.5606	33.941	35.2226	22.9769	34.4464	34.1052	34.2222	38.9326	38.3731	38.9695	50.0217	50.0255	50.0118	39.9656	39.8632	40.0704	49.7906	49.1024	48.9807
C-3.CSV	16	5.01568	765.004			SFA+MUFA	52.7992	51.3227	51.4394	66.059	64.7774	77.0231	65.5536	65.8948	65.7778	61.0674	61.6269	61.0305	49.9783	49.9745	49.9882	60.0344	60.1368	59.9296	50.2094	50.8976	51.0193
C-3.CSV	17	5.11492	6269.61	C18:2Δ9,12
C-3.CSV	20	5.25013	312.567	C18:3Δ6,9,12
C-3.CSV	22	5.48629	2828.88	C18:3Δ9,12,15		Mean & SD	D4
C-3.CSV	23	5.66267	213.041	C18:4		% of DW	C		N		-N+25μg/ml DPI		HS20		HS20+5μg/ml DPI		-P		-P+5μg/ml DPI
C-3.CSV	25	6.0268	239.339			C16	5.18551	0.139175	7.51605	1.65776	6.40145	0.469787	5.65868	0.284422	4.84136	0.154914	5.16274	0.0430662	4.88325	0.530068
						C16:1Δ7	0.343724	0.00718127	1.12298	0.778016	0.856272	0.0643617	0.450184	0.00413095	0.290376	0.00930009	0.443398	0.0198372	0.275787	0.00212343
-N-1.CSV	5	3.41711	1954.64			C16:1Δ3t	0.124393	0.0527996	0.519166	0.0547345	0.00570672	0.00807052	0.0386305	0.0546318	0.188451	0.0137682	0	0	0.143421	0.112954
-N-1.CSV	6	3.58083	7883.4	C16		C16:2Δ7,10	1.57047	0.0912817	2.32865	0.32995	1.78938	0.141677	1.66743	0.110415	1.66529	0.0473389	1.43461	0.0017966	1.4141	0.29273
-N-1.CSV	7	3.69173	644.749	C16:1Δ7		C16:3Δ7,10,13	0.397673	0.00246171	0.218382	0.111077	0.246028	0.0184237	0.403071	0.0108906	0.405268	0.013035	0.540673	0.0106363	0.555774	0.0196884
-N-1.CSV	8	3.81691	546.716	C16:1Δ3t		C16:4Δ4,7,10,13	0.0915754	0.00168352	0.114407	0.123951	0.0439392	0.0033442	0.0553268	0.00227616	0.100505	0.00397688	0.885253	0.0184989	0.128957	0.00517512
-N-1.CSV	9	3.94582	2321.06	C16:2Δ7,10		C18	0.408874	0.0233595	0.195746	0.138416	0	0	0	0	0.331377	0.00908498	0	0	0.264381	0.00978769
-N-1.CSV	10	4.04245	77.5629	C17		C18:1Δ9	5.76789	0.225737	22.3225	1.62232	15.2617	1.06335	11.8284	0.560873	5.64632	0.201309	12.158	0.134193	5.18208	0.58637
-N-1.CSV	11	4.16623	72.2562	C16:3Δ7,10,13		C18:1Δ11	0.126774	0.172616	0	0	0	0	0	0	0	0	0	0	0.00954607	0.00754358
-N-1.CSV	12	4.26681	341.347	C16:4Δ4,7,10,13		C18:2Δ9,12	6.08443	0.341121	7.93912	3.23954	7.05784	0.498516	6.47105	0.361419	6.07764	0.227933	6.31669	0.0797769	5.0916	0.635825
-N-1.CSV	13	4.5385	347.361	C18		C18:3Δ6,9,12	0.28468	0.0129285	0.232653	0.0149478	0.23463	0.0134309	0.144803	0.00546496	0.34416	0.0300277	0.188888	0.0120476	0.174491	0.0103511
-N-1.CSV	14	4.79048	12179.6			C18:3Δ9,12,15	2.49013	0.0719732	3.06397	0.266568	2.19367	0.151913	2.5383	0.146623	2.48209	0.0847591	2.26988	0.00988713	2.93448	0.353231
-N-1.CSV	15	4.89297	14220.5	C18:1Δ9		C18:4	0.191888	0.00425807	0.171584	0.0230274	0.173376	0.0136824	0.100101	0.00937557	0.231862	0.0088625	0.189748	0.00225595	0.171556	0.0210128
-N-1.CSV				C18:1Δ11		TFA	23.068	0.711129	45.7452	2.04056	34.264	2.41447	29.356	1.54149	22.6047	0.775002	29.5898	0.286628	21.2294	2.56461
-N-1.CSV	16	5.09831	6048.09				1		1.98306		1.48535		1.27258		0.979915		1.28272		0.920296
-N-1.CSV	17	5.15976	6616.88	C18:2Δ9,12
-N-1.CSV	19	5.27138	249.606	C18:3Δ6,9,12		Mean & SD	D4
-N-1.CSV	21	5.44725	1131.15			% of TFA	C		N		-N+25μg/ml DPI		HS20		HS20+5μg/ml DPI		-P		-P+5μg/ml DPI
-N-1.CSV	22	5.50425	2454.46	C18:3Δ9,12,15		C16	22.482	0.0942879	16.3669	3.35774	18.6791	0.142699	19.2784	0.0783742	21.4192	0.0489774	17.4479	0.0234707	23.0368	0.348617
-N-1.CSV	24	5.67355	174.93	C18:4		C16:1Δ7	1.49231	0.0746761	2.5147	1.81979	2.50016	0.0939372	1.53701	0.0667033	1.28471	0.00981927	1.49797	0.0525338	1.31991	0.172654
-N-1.CSV	25	5.82005	167.015			C16:1Δ3t	0.533077	0.211697	1.14173	0.165759	0.0184973	0.0261592	0.122502	0.173244	0.832763	0.0355707	0	0	0.618843	0.470589
-N-1.CSV	26	6.05113	783.858			C16:2Δ7,10	6.8024	0.189913	5.11809	0.853439	5.21921	0.0664115	5.67625	0.0872626	7.36873	0.0717024	4.84873	0.0408994	6.58841	0.605611
						C16:3Δ7,10,13	1.72566	0.0572574	0.488576	0.256444	0.717904	0.0120153	1.37498	0.0399357	1.793	0.0100316	1.82774	0.0536545	2.64788	0.25538
-N-2.CSV	3	3.56472	6250.93	C16		C16:4Δ4,7,10,13	0.397582	0.0195431	0.239193	0.252936	0.128239	0.00362961	0.188698	0.00724931	0.444542	0.00232343	2.99142	0.033543	0.617596	0.0892869
-N-2.CSV	4	3.60083	2671.26	C16:1Δ7		C18	1.77699	0.154662	0.419125	0.296875	0	0	0	0	1.46636	0.0164554	0	0	1.2591	0.116731
-N-2.CSV	5	3.69566	713.552	C16:1Δ3t		C18:1Δ9	24.9981	0.298763	48.844	3.60125	44.5443	0.0951481	40.3037	0.263962	24.9774	0.0349795	41.0877	0.05551	24.4329	0.195964
-N-2.CSV	7	3.9583	2703.46	C16:2Δ7,10		C18:1Δ11	0.571271	0.779963	0	0	0	0	0	0	0	0	0	0	0.041178	0.0314077
-N-2.CSV	8	4.08466	2931.04	C17		C18:2Δ9,12	26.3561	0.714711	17.2747	6.87096	20.5984	0.0833817	22.0398	0.11295	26.8838	0.101676	21.3469	0.0628327	23.9716	0.101018
-N-2.CSV	9	4.26288	359.908	C16:3Δ7,10,13		C18:3Δ6,9,12	1.23692	0.0941353	0.510858	0.0525994	0.685493	0.012245	0.493868	0.0171347	1.5235	0.135356	0.638809	0.0469065	0.829835	0.0716213
-N-2.CSV	10	4.36191	31.7717	C16:4Δ4,7,10,13		C18:3Δ9,12,15	10.7954	0.0230309	6.70524	0.602811	6.40296	0.0359595	8.64446	0.0662263	10.9805	0.0229009	7.67155	0.040901	13.8274	0.216026
-N-2.CSV				C18		C18:4	0.832198	0.0167093	0.376888	0.0593673	0.505728	0.00786809	0.340336	0.015123	1.02559	0.00476709	0.641247	0.00141261	0.808543	0.0238836
-N-2.CSV	11	4.90161	24389.3	C18:1Δ9		SFA	24.259	0.248799	16.786	3.64337	18.6791	0.142699	19.2784	0.0783742	22.8855	0.0629658	17.4479	0.0234707	24.2959	0.435811
-N-2.CSV				C18:1Δ11		USFA	75.741	0.248799	83.214	3.64337	81.3209	0.142699	80.7216	0.0783742	77.1145	0.0629658	82.5521	0.0234707	75.7041	0.435811
-N-2.CSV	12	5.1729	11618.6	C18:2Δ9,12		MUFA	27.5948	0.421957	52.5005	3.32897	47.0629	0.0812818	41.9632	0.194607	27.0948	0.0615757	42.5857	0.108044	26.4128	0.154286
-N-2.CSV	13	5.27974	288.238	C18:3Δ6,9,12		PUFA	48.1462	0.670214	30.7135	5.49557	34.2579	0.141546	38.7584	0.272862	50.0197	0.00575454	39.9664	0.0845731	49.2912	0.35658
-N-2.CSV	15	5.51537	3302.86	C18:3Δ9,12,15		SFA+MUFA	51.8538	0.670214	69.2865	5.49557	65.7421	0.141546	61.2416	0.272862	49.9803	0.00575454	60.0336	0.0845731	50.7088	0.35658
-N-2.CSV	16	5.68018	196.223	C18:4
-N-2.CSV	17	5.82447	143.157
-N-2.CSV	18	6.05863	683.085			Mean & SD	C		N		-N+25μg/ml DPI		HS20		HS20+5μg/ml DPI		-P		-P+5μg/ml DPI
						% of TFA	Mean	SD	Mean	SD	Mean	SD	Mean	SD	Mean	SD	Mean	SD	Mean	SD
-N-3.CSV	3	3.42517	1764.1			C16	22.482	0.0942879	16.3669	3.35774	18.6791	0.142699	19.2784	0.0783742	21.4192	0.0489774	17.4479	0.0234707	23.0368	0.348617
-N-3.CSV	4	3.58683	7656.87	C16		C16:1	2.02539	0.286373	3.65643	1.98555	2.51865	0.120096	1.65952	0.239947	2.11747	0.0453899	1.49797	0.0525338	1.93875	0.643243
-N-3.CSV	5	3.70478	627.098	C16:1Δ7		C16:2	6.8024	0.189913	5.11809	0.853439	5.21921	0.0664115	5.67625	0.0872626	7.36873	0.0717024	4.84873	0.0408994	6.58841	0.605611
-N-3.CSV	6	3.82585	523.278	C16:1Δ3t		C16:3	1.72566	0.0572574	0.488576	0.256444	0.717904	0.0120153	1.37498	0.0399357	1.793	0.0100316	1.82774	0.0536545	2.64788	0.25538
-N-3.CSV	7	3.96526	2896.77	C16:2Δ7,10		C18:1	25.5694	1.07873	48.844	3.60125	44.5443	0.0951481	40.3037	0.263962	24.9774	0.0349795	41.0877	0.05551	24.4741	0.227372
-N-3.CSV	8	4.07674	2541.55	C17		C18:2	26.3561	0.714711	17.2747	6.87096	20.5984	0.0833817	22.0398	0.11295	26.8838	0.101676	21.3469	0.0628327	23.9716	0.101018
-N-3.CSV	10	4.28032	308.2	C16:3Δ7,10,13		C18:3	12.0323	0.117166	7.2161	0.65541	7.08846	0.0482045	9.13833	0.083361	12.504	0.158257	8.31036	0.0878075	14.6572	0.287647
-N-3.CSV	11	4.3668	28.3579	C16:4Δ4,7,10,13		SFA	24.259	0.248799	16.786	3.64337	18.6791	0.142699	19.2784	0.0783742	22.8855	0.0629658	17.4479	0.0234707	24.2959	0.435811
-N-3.CSV	12	4.53573	306.213	C18		USFA	75.741	0.248799	83.214	3.64337	81.3209	0.142699	80.7216	0.0783742	77.1145	0.0629658	82.5521	0.0234707	75.7041	0.435811
-N-3.CSV	13	4.78968	11424.1			MUFA	27.5948	0.421957	52.5005	3.32897	47.0629	0.0812818	41.9632	0.194607	27.0948	0.0615757	42.5857	0.108044	26.4128	0.154286
-N-3.CSV	14	4.89315	13985.8	C18:1Δ9		PUFA	48.1462	0.670214	30.7135	5.49557	34.2579	0.141546	38.7584	0.272862	50.0197	0.00575454	39.9664	0.0845731	49.2912	0.35658
-N-3.CSV				C18:1Δ11
-N-3.CSV	15	5.09502	5621.37
-N-3.CSV	16	5.15834	6808.11	C18:2Δ9,12
-N-3.CSV	19	5.27174	257.869	C18:3Δ6,9,12
-N-3.CSV	21	5.45041	1161.01
-N-3.CSV	22	5.5035	2399.6	C18:3Δ9,12,15
-N-3.CSV	23	5.67345	212.571	C18:4
-N-3.CSV	24	5.81987	158.439
-N-3.CSV	25	6.051	758.27
-N_DPI-1.CSV	3	3.56864	6351.23
-N_DPI-1.CSV	4	3.5959	1918.84	C16
-N_DPI-1.CSV	5	3.68296	1059.43	C16:1Δ7
-N_DPI-1.CSV				C16:1Δ3t
-N_DPI-1.CSV	6	3.95717	2367.15	C16:2Δ7,10
-N_DPI-1.CSV	7	4.0848	3027.76	C17
-N_DPI-1.CSV	8	4.2778	314.217	C16:3Δ7,10,13
-N_DPI-1.CSV	9	4.36402	55.1991	C16:4Δ4,7,10,13
-N_DPI-1.CSV				C18
-N_DPI-1.CSV	10	4.69597	2477.39
-N_DPI-1.CSV	11	4.87992	17406.8	C18:1Δ9
-N_DPI-1.CSV				C18:1Δ11
-N_DPI-1.CSV	12	5.15175	9224.25	C18:2Δ9,12
-N_DPI-1.CSV	14	5.26881	298.471	C18:3Δ6,9,12
-N_DPI-1.CSV	16	5.50282	2868.56	C18:3Δ9,12,15
-N_DPI-1.CSV	17	5.67425	223.012	C18:4
-N_DPI-2.CSV	2	3.59127	8323.6	C16
-N_DPI-2.CSV	3	3.6875	1148.66	C16:1Δ7
-N_DPI-2.CSV				C16:1Δ3t
-N_DPI-2.CSV	4	3.9448	2286.8	C16:2Δ7,10
-N_DPI-2.CSV	5	4.03823	179.666	C17
-N_DPI-2.CSV	6	4.25922	323.596	C16:3Δ7,10,13
-N_DPI-2.CSV	7	4.35644	58.5275	C16:4Δ4,7,10,13
-N_DPI-2.CSV				C18
-N_DPI-2.CSV	8	4.69719	2413.69
-N_DPI-2.CSV	9	4.87723	17165.9	C18:1Δ9
-N_DPI-2.CSV				C18:1Δ11
-N_DPI-2.CSV	10	5.1498	9035.66	C18:2Δ9,12
-N_DPI-2.CSV	11	5.26689	302.937	C18:3Δ6,9,12
-N_DPI-2.CSV	13	5.50062	2801.01	C18:3Δ9,12,15
-N_DPI-2.CSV	14	5.67328	227.87	C18:4
-N_DPI-2.CSV	15	5.81842	131.541
-N_DPI-2.CSV	16	6.04766	527.235
-N_DPI-3.CSV	2	3.39711	81.3713
-N_DPI-3.CSV	3	3.58358	7042.35	C16
-N_DPI-3.CSV	4	3.68817	964.286	C16:1Δ7
-N_DPI-3.CSV	5	3.81539	21.2527	C16:1Δ3t
-N_DPI-3.CSV	6	3.94466	1975.83	C16:2Δ7,10
-N_DPI-3.CSV	7	4.03439	160.983	C17
-N_DPI-3.CSV	8	4.25812	273.703	C16:3Δ7,10,13
-N_DPI-3.CSV	9	4.35442	49.0621	C16:4Δ4,7,10,13
-N_DPI-3.CSV				C18
-N_DPI-3.CSV	10	4.67882	2195.56
-N_DPI-3.CSV	11	4.86371	14887.2	C18:1Δ9
-N_DPI-3.CSV				C18:1Δ11
-N_DPI-3.CSV	12	5.13736	7890.3	C18:2Δ9,12
-N_DPI-3.CSV	13	5.25974	267.942	C18:3Δ6,9,12
-N_DPI-3.CSV	15	5.49269	2458.32	C18:3Δ9,12,15
-N_DPI-3.CSV	16	5.66845	191.457	C18:4
-N_DPI-3.CSV	17	5.81549	117.748
-N_DPI-3.CSV	18	6.04199	444.219
HS-1.CSV	4	3.5836	6984.28	C16
HS-1.CSV	5	3.68419	572.951	C16:1Δ7
HS-1.CSV				C16:1Δ3t
HS-1.CSV	6	3.93714	2062.97	C16:2Δ7,10
HS-1.CSV	7	4.07612	3140.76	C17
HS-1.CSV	8	4.27213	516.053	C16:3Δ7,10,13
HS-1.CSV	9	4.35636	72.2327	C16:4Δ4,7,10,13
HS-1.CSV				C18
HS-1.CSV	10	4.67001	1291.93
HS-1.CSV	11	4.85552	13326.9	C18:1Δ9
HS-1.CSV				C18:1Δ11
HS-1.CSV	12	5.1367	8024.39	C18:2Δ9,12
HS-1.CSV	14	5.25794	188.007	C18:3Δ6,9,12
HS-1.CSV	16	5.49981	3150.46	C18:3Δ9,12,15
HS-1.CSV	17	5.66739	123.91	C18:4
HS-1.CSV	19	6.03692	327.363
HS-2.CSV	4	3.55012	4400.2
HS-2.CSV	5	3.57754	2164.49	C16
HS-2.CSV	6	3.67832	538.457	C16:1Δ7
HS-2.CSV				C16:1Δ3t
HS-2.CSV	7	3.94741	1884.94	C16:2Δ7,10
HS-2.CSV	8	4.07481	2886.54	C17
HS-2.CSV	9	4.27362	467.308	C16:3Δ7,10,13
HS-2.CSV	10	4.34875	62.4233	C16:4Δ4,7,10,13
HS-2.CSV				C18
HS-2.CSV	11	4.6617	1225.16
HS-2.CSV	12	4.85056	12537.6	C18:1Δ9
HS-2.CSV				C18:1Δ11
HS-2.CSV	13	5.13064	7408.93	C18:2Δ9,12
HS-2.CSV	15	5.2544	164.425	C18:3Δ6,9,12
HS-2.CSV	17	5.49423	2895.72	C18:3Δ9,12,15
HS-2.CSV	18	5.66479	108.817	C18:4
HS-2.CSV	20	6.03515	313.315
HS-3.CSV	3	3.39903	521.513
HS-3.CSV	4	3.5751	6936.4	C16
HS-3.CSV	5	3.68126	560.099	C16:1Δ7
HS-3.CSV	6	3.81436	142.651	C16:1Δ3t
HS-3.CSV	7	3.94939	2243.85	C16:2Δ7,10
HS-3.CSV	8	4.0866	2944.74	C17
HS-3.CSV	10	4.27717	513.798	C16:3Δ7,10,13
HS-3.CSV	11	4.35771	70.9624	C16:4Δ4,7,10,13
HS-3.CSV				C18
HS-3.CSV	13	4.70667	2560.1
HS-3.CSV	14	4.8564	12968.8	C18:1Δ9
HS-3.CSV				C18:1Δ11
HS-3.CSV	16	5.02446	813.03
HS-3.CSV	17	5.13681	7780.93	C18:2Δ9,12
HS-3.CSV	20	5.25845	185.639	C18:3Δ6,9,12
HS-3.CSV	22	5.49988	3379.09	C18:3Δ9,12,15
HS-3.CSV	23	5.6678	139.117	C18:4
HS-3.CSV	25	6.03717	366.907
HS_DPI-1.CSV	5	3.41602	898.573
HS_DPI-1.CSV	6	3.55013	5038.61	C16
HS_DPI-1.CSV	7	3.68099	354.651	C16:1Δ7
HS_DPI-1.CSV	8	3.82229	244.612	C16:1Δ3t
HS_DPI-1.CSV	9	3.95759	2037.66	C16:2Δ7,10
HS_DPI-1.CSV	10	4.07393	2842.02	C17
HS_DPI-1.CSV	12	4.27253	495.775	C16:3Δ7,10,13
HS_DPI-1.CSV	13	4.35147	124.482	C16:4Δ4,7,10,13
HS_DPI-1.CSV	15	4.61832	401.917	C18
HS_DPI-1.CSV	16	4.70887	1361.53
HS_DPI-1.CSV	17	4.81003	5597.72	C18:1Δ9
HS_DPI-1.CSV				C18:1Δ11
HS_DPI-1.CSV	18	5.0329	1859.7
HS_DPI-1.CSV	19	5.11346	5654.47	C18:2Δ9,12
HS_DPI-1.CSV	21	5.25136	395.1	C18:3Δ6,9,12
HS_DPI-1.CSV	23	5.48433	3055.49	C18:3Δ9,12,15
HS_DPI-1.CSV	24	5.66326	286.988	C18:4
HS_DPI-1.CSV	26	6.0269	248.28
HS_DPI-2.CSV	5	3.41548	770.917
HS_DPI-2.CSV	6	3.55293	4950.96	C16
HS_DPI-2.CSV	7	3.6839	346.455	C16:1Δ7
HS_DPI-2.CSV	8	3.82194	211.769	C16:1Δ3t
HS_DPI-2.CSV	9	3.95642	1950.41	C16:2Δ7,10
HS_DPI-2.CSV	10	4.07017	2889.37	C17
HS_DPI-2.CSV	12	4.27515	482.123	C16:3Δ7,10,13
HS_DPI-2.CSV	13	4.34761	118.453	C16:4Δ4,7,10,13
HS_DPI-2.CSV	15	4.61492	396.43	C18
HS_DPI-2.CSV	16	4.70587	1163.44
HS_DPI-2.CSV	17	4.80847	5496.08	C18:1Δ9
HS_DPI-2.CSV				C18:1Δ11
HS_DPI-2.CSV	18	5.02887	1522.19
HS_DPI-2.CSV	19	5.1123	5624.54	C18:2Δ9,12
HS_DPI-2.CSV	20	5.25118	457.594	C18:3Δ6,9,12
HS_DPI-2.CSV	22	5.48376	2921.94	C18:3Δ9,12,15
HS_DPI-2.CSV	23	5.66313	272.384	C18:4
HS_DPI-2.CSV	25	6.02663	232.873
HS_DPI-3.CSV	4	3.41212	767.944
HS_DPI-3.CSV	5	3.55079	4630.09	C16
HS_DPI-3.CSV	6	3.67801	322.015	C16:1Δ7
HS_DPI-3.CSV	7	3.82043	207.489	C16:1Δ3t
HS_DPI-3.CSV	8	3.95524	1878.48	C16:2Δ7,10
HS_DPI-3.CSV	9	4.07529	2860.26	C17
HS_DPI-3.CSV	11	4.27584	450.014	C16:3Δ7,10,13
HS_DPI-3.CSV	12	4.34874	111.178	C16:4Δ4,7,10,13
HS_DPI-3.CSV	14	4.61766	369.222	C18
HS_DPI-3.CSV	15	4.70372	1112.83
HS_DPI-3.CSV	16	4.80516	5161.72	C18:1Δ9
HS_DPI-3.CSV				C18:1Δ11
HS_DPI-3.CSV	17	5.02512	1434.69
HS_DPI-3.CSV	18	5.10841	5317.17	C18:2Δ9,12
HS_DPI-3.CSV	20	5.24953	360.859	C18:3Δ6,9,12
HS_DPI-3.CSV	22	5.41902	542.103
HS_DPI-3.CSV	23	5.48088	2225.24	C18:3Δ9,12,15
HS_DPI-3.CSV	24	5.6629	257.522	C18:4
HS_DPI-3.CSV	26	6.02555	221.196
-P-P-1.CSV	4	3.45193	6213.3	C16
-P-P-1.CSV	5	3.57649	429.877	C16:1Δ7
-P-P-1.CSV				C16:1Δ3t
-P-P-1.CSV	6	3.82411	984.722	C16:2Δ7,10
-P-P-1.CSV	7	3.96332	3653.91	C17
-P-P-1.CSV	8	4.16247	547.147	C16:3Δ7,10,13
-P-P-1.CSV				C16:4Δ4,7,10,13
-P-P-1.CSV				C18
-P-P-1.CSV	9	4.76245	15499.6	C18:1Δ9
-P-P-1.CSV	10	4.82981	35.0179	C18:1Δ11
-P-P-1.CSV	11	5.03478	7492.57	C18:2Δ9,12
-P-P-1.CSV	12	5.14628	180.249	C18:3Δ6,9,12
-P-P-1.CSV	14	5.38158	2649.56	C18:3Δ9,12,15
-P-P-1.CSV	15	5.54537	194.922	C18:4
-P-P-1.CSV	18	5.90095	579.434
-P-P-2.CSV	3	3.43388	3209.44	C16
-P-P-2.CSV	4	3.55027	287.803	C16:1Δ7
-P-P-2.CSV				C16:1Δ3t
-P-P-2.CSV	5	3.81271	884.167	C16:2Δ7,10
-P-P-2.CSV	6	3.93805	1508.25	C17
-P-P-2.CSV	7	4.15062	324.696	C16:3Δ7,10,13
-P-P-2.CSV	8	4.50864	558.697	C16:4Δ4,7,10,13
-P-P-2.CSV				C18
-P-P-2.CSV	9	4.70898	7582.74	C18:1Δ9
-P-P-2.CSV				C18:1Δ11
-P-P-2.CSV	10	4.98736	3947.2	C18:2Δ9,12
-P-P-2.CSV	11	5.12174	107.156	C18:3Δ6,9,12
-P-P-2.CSV	13	5.345	1404.26	C18:3Δ9,12,15
-P-P-2.CSV	14	5.52997	118.465	C18:4
-P-P-2.CSV	16	5.87635	305.465
-P-P-3.CSV	3	3.43168	2851.86	C16
-P-P-3.CSV	4	3.55349	233.899	C16:1Δ7
-P-P-3.CSV				C16:1Δ3t
-P-P-3.CSV	5	3.81349	799.423	C16:2Δ7,10
-P-P-3.CSV	6	3.93773	1316.26	C17
-P-P-3.CSV	7	4.14471	309.017	C16:3Δ7,10,13
-P-P-3.CSV	8	4.48504	481.411	C16:4Δ4,7,10,13
-P-P-3.CSV				C18
-P-P-3.CSV	9	4.70115	6693.57	C18:1Δ9
-P-P-3.CSV				C18:1Δ11
-P-P-3.CSV	10	4.98077	3470.78	C18:2Δ9,12
-P-P-3.CSV	12	5.11957	113.652	C18:3Δ6,9,12
-P-P-3.CSV	14	5.34188	1260.05	C18:3Δ9,12,15
-P-P-3.CSV	15	5.52943	104.355	C18:4
-P-P-3.CSV	17	5.87465	274.678
-P_DPI-1.CSV	4	3.41859	1301.54
-P_DPI-1.CSV	5	3.56642	4688.97	C16
-P_DPI-1.CSV	6	3.66207	299.433	C16:1Δ7
-P_DPI-1.CSV	7	3.82178	303.008	C16:1Δ3t
-P_DPI-1.CSV	8	3.9597	1921.08	C16:2Δ7,10
-P_DPI-1.CSV	9	4.07663	2625.99	C17
-P_DPI-1.CSV	11	4.27248	640.355	C16:3Δ7,10,13
-P_DPI-1.CSV	12	4.34795	144.631	C16:4Δ4,7,10,13
-P_DPI-1.CSV	14	4.62332	305	C18
-P_DPI-1.CSV	15	4.71491	1883.28
-P_DPI-1.CSV	16	4.80306	4540.55	C18:1Δ9
-P_DPI-1.CSV	17	4.94058	20.245	C18:1Δ11
-P_DPI-1.CSV	18	5.03695	2384.76
-P_DPI-1.CSV	19	5.1021	4019.14	C18:2Δ9,12
-P_DPI-1.CSV	22	5.24703	194.07	C18:3Δ6,9,12
-P_DPI-1.CSV	24	5.43339	1379.48
-P_DPI-1.CSV	25	5.48504	2328.43	C18:3Δ9,12,15
-P_DPI-1.CSV	26	5.66077	218.791	C18:4
-P_DPI-1.CSV	28	6.0309	440.336
-P_DPI-2.CSV	5	3.56397	4316.56	C16
-P_DPI-2.CSV	6	3.68316	286.606	C16:1Δ7
-P_DPI-2.CSV				C16:1Δ3t
-P_DPI-2.CSV	7	3.94459	1070.87	C16:2Δ7,10
-P_DPI-2.CSV	8	4.07222	2519.41	C17
-P_DPI-2.CSV	9	4.2668	556.589	C16:3Δ7,10,13
-P_DPI-2.CSV	10	4.35516	137.804	C16:4Δ4,7,10,13
-P_DPI-2.CSV	11	4.61206	263.328	C18
-P_DPI-2.CSV	12	4.79522	4569.85	C18:1Δ9
-P_DPI-2.CSV				C18:1Δ11
-P_DPI-2.CSV	13	5.09591	4422.22	C18:2Δ9,12
-P_DPI-2.CSV	15	5.2429	166.116	C18:3Δ6,9,12
-P_DPI-2.CSV	17	5.48225	2596.51	C18:3Δ9,12,15
-P_DPI-2.CSV	18	5.66053	153.402	C18:4
-P_DPI-2.CSV	20	6.03064	305.008
-P_DPI-3.CSV	4	3.41561	804.802
-P_DPI-3.CSV	5	3.54925	4836.61	C16
-P_DPI-3.CSV	6	3.67274	311.821	C16:1Δ7
-P_DPI-3.CSV	7	3.82149	173.534	C16:1Δ3t
-P_DPI-3.CSV	8	3.95513	1637.78	C16:2Δ7,10
-P_DPI-3.CSV	9	4.06867	2744.56	C17
-P_DPI-3.CSV	11	4.27417	613.397	C16:3Δ7,10,13
-P_DPI-3.CSV	12	4.35337	136.945	C16:4Δ4,7,10,13
-P_DPI-3.CSV	14	4.61695	292.966	C18
-P_DPI-3.CSV	15	4.7037	1031.9
-P_DPI-3.CSV	16	4.80166	4898.17	C18:1Δ9
-P_DPI-3.CSV	17	4.93415	11.4715	C18:1Δ11
-P_DPI-3.CSV	18	5.0225	1162.19
-P_DPI-3.CSV	19	5.102	4643.67	C18:2Δ9,12
-P_DPI-3.CSV	21	5.24491	209.135	C18:3Δ6,9,12
-P_DPI-3.CSV	23	5.48473	3276.51	C18:3Δ9,12,15
-P_DPI-3.CSV	24	5.66085	187.735	C18:4
-P_DPI-3.CSV	26	6.03254	401.825

## Sheet: Carotenoid
Treatment	matter	Serial number	Retention time	Area	Area (%)	high
C-1								Area	C-1	C-2	C-3	C+D-1	C+D-2	C+D-3	-N-1	-N-2	-N-3	N+D-1	N+D-2	N+D-3	-P-1	-P-2	-P-3	-P+D-1	-P+D-2	-P+D-3	-H-1	-H-2	-H-3	-H+D-1	-H+D-2	-H+D-3
		1	5.464	314331	9.9	48631		Astaxanthin (free)	64757	56455	71208	75710	63281	74619	69746	63806	73931	48902	56066	48851	64184	71439	57848	49964	49964	65218	49532	54815	57465	59211	48257	46861
		2	6.059	282099	8.88	44772		Adonixanthin							63647	60482	68965	106533	109567	113208	23789	26082	21369	52952	52952	62290	17385	18716	18716
	Astaxanthin (free)	3	7.101	64757	2.04	10161		Lutein	1183206	1076116	1251033	1452192	1369599	1457066	338471	281042	341751	567883	525001	553345	520033	650285	443614	306311	452511	440885	684598	756346	742577	1289361	1378846	1232321
	Lutein	4	8.169	1183206	37.26	209073		Astaxanthin (monoester)	93220	84503	139829	102856	95522	106010	672102	617780	718820	480410	463713	452040	354060	339488	399649	259989	222513	252255	311654	360385	343874	163033	171930	219907
		5	11.844	741350	23.35	133563		Beta-carotene	248050	226895	285697	346358	324539	388390	48634	42712	38761	100832	89585	108055	69250	81636	58983	72799	104503	97961	159384	142617	129887	205661	212822	174056
		6	12.739	40030	1.26	7415		Astaxanthin(diester)	208564	183571	243439	210127	204614	219578	319539	336998	330842	417668	476907	428306	188118	194517	153011	184060	170416	186584	308155	345820	331949	345344	372376	310389
	Astaxanthin (monoester)	7	13.195	93220	2.94	18235
	Beta-carotene	8	16.722	248050	7.81	19118		Content（mg/mL）	C-1	C-2	C-3	C+D-1	C+D-2	C+D-3	-N-1	-N-2	-N-3	N+D-1	N+D-2	N+D-3	-P-1	-P-2	-P-3	-P+D-1	-P+D-2	-P+D-3	-H-1	-H-2	-H-3	-H+D-1	-H+D-2	-H+D-3
	Astaxanthin(diester)	9	18.826	208564	6.57	14710		Astaxanthin (free)	0.0011032	0.000961766	0.0012131	0.00128979	0.00107805	0.00127121	0.00118819	0.001087	0.00125949	0.000833093	0.000955139	0.000832224	0.00109344	0.00121703	0.000985497	0.000851185	0.000851185	0.00111105	0.000843826	0.000933827	0.000978972	0.00100872	0.000822105	0.000798323
								Adonixanthin	0	0	0	0	0	0	0.00108429	0.00103037	0.00117489	0.00181489	0.00186658	0.00192861	0.000405269	0.000444332	0.000364042	0.000902089	0.000902089	0.00106117	0.00029617	0.000318845	0.000318845	0	0	0
C-2	matter	Serial number	Retention time	Area	Area (%)	high		Lutein	0.00782916	0.00712056	0.00827796	0.00960901	0.0090625	0.00964127	0.00223963	0.00185963	0.00226133	0.00375763	0.00347388	0.00366143	0.00344101	0.00430287	0.00293535	0.00202683	0.00299422	0.00291729	0.00452992	0.00500467	0.00491356	0.00853158	0.00912369	0.00815415
		1	5.471	318612	9.72	48141		Astaxanthin (monoester)	0.00158809	0.00143959	0.00238212	0.00175225	0.00162731	0.00180598	0.0114499	0.0105245	0.0122458	0.00818425	0.0078998	0.00770094	0.00603176	0.00578351	0.00680841	0.00442916	0.00379072	0.00429741	0.00530933	0.00613951	0.00585823	0.00277743	0.00292899	0.00374633
		2	6.07	255653	7.8	40332		Beta-carotene	0.0205575	0.0188042	0.0236775	0.0287049	0.0268966	0.0321884	0.00403061	0.00353982	0.00321237	0.00835659	0.00742448	0.00895521	0.00573919	0.0067657	0.0048883	0.00603332	0.00866083	0.00811866	0.0132092	0.0118196	0.0107646	0.0170444	0.0176379	0.0144251
	Astaxanthin (free)	3	7.111	56455	1.72	9097		Astaxanthin(diester)	0.00355309	0.00312731	0.00414722	0.00357972	0.0034858	0.00374072	0.00544366	0.00574109	0.00563621	0.00711538	0.00812457	0.00729661	0.00320477	0.00331379	0.00260669	0.00313564	0.0029032	0.00317864	0.00524972	0.00589138	0.00565507	0.00588327	0.00634379	0.00528778
	Lutein	4	8.178	1076116	32.83	189657
		5	11.845	1023896	31.24	183886		Algal powder quality (g)	C-1	C-2	C-3	C+D-1	C+D-2	C+D-3	-N-1	-N-2	-N-3	N+D-1	N+D-2	N+D-3	-P-1	-P-2	-P-3	-P+D-1	-P+D-2	-P+D-3	-H-1	-H-2	-H-3	-H+D-1	-H+D-2	-H+D-3
		6	12.737	51668	1.58	9686			0.0204	0.0209	0.0207	0.0204	0.0201	0.0205	0.0202	0.02	0.02	0.0204	0.0208	0.0209	0.0202	0.0203	0.0207	0.0206	0.02	0.0203	0.0209	0.0208	0.0202	0.0197	0.0205	0.0201
	Astaxanthin (monoester)	7	13.195	84503	2.58	16500
	Beta-carotene	8	16.717	226895	6.92	17215		Content (mg/g Algae powder)	C-1	C-2	C-3	C+D-1	C+D-2	C+D-3	-N-1	-N-2	-N-3	N+D-1	N+D-2	N+D-3	-P-1	-P-2	-P-3	-P+D-1	-P+D-2	-P+D-3	-H-1	-H-2	-H-3	-H+D-1	-H+D-2	-H+D-3
	Astaxanthin(diester)	9	18.837	183571	5.6	13059		Astaxanthin (free)	0.0540783	0.0471454	0.0594656	0.0632252	0.0528457	0.0623141	0.0582446	0.0532842	0.0617395	0.0408379	0.0468205	0.0407953	0.0535998	0.0596585	0.0483087	0.0417248	0.0417248	0.0544633	0.041364	0.0457758	0.0479888	0.0494469	0.0402993	0.0391335
								Adonixanthin	0	0	0	0	0	0	0.0531514	0.0505083	0.0575924	0.0889653	0.091499	0.0945396	0.0198661	0.021781	0.0178452	0.04422	0.04422	0.0520182	0.0145182	0.0156297	0.0156297	0	0	0
C-3	matter	Serial number	Retention time	Area	Area (%)	high		Lutein	0.383782	0.349047	0.405783	0.47103	0.44424	0.472611	0.109786	0.0911582	0.11085	0.184197	0.170288	0.179482	0.168677	0.210925	0.14389	0.0993544	0.146776	0.143005	0.222055	0.245327	0.240861	0.418215	0.44724	0.399713
		1	5.497	360956	9.28	54289		Astaxanthin (monoester)	0.0778477	0.0688799	0.115078	0.0858947	0.0809607	0.0880967	0.566827	0.526224	0.61229	0.401189	0.379798	0.368466	0.298602	0.284902	0.328909	0.215008	0.189536	0.211695	0.254035	0.295169	0.290011	0.140986	0.142878	0.186385
		2	6.098	298393	7.67	47158		Beta-carotene	1.00772	0.899725	1.14384	1.4071	1.33814	1.57016	0.199535	0.176991	0.160619	0.409637	0.356946	0.428479	0.284118	0.333286	0.23615	0.29288	0.433042	0.399934	0.632018	0.568249	0.532899	0.8652	0.860387	0.717669
	Astaxanthin (free)	3	7.152	71208	1.83	10628		Astaxanthin(diester)	0.174171	0.149632	0.200349	0.175476	0.173423	0.182474	0.269488	0.287054	0.281811	0.348793	0.390604	0.34912	0.158652	0.163241	0.125927	0.152216	0.14516	0.156583	0.251183	0.283239	0.279954	0.298643	0.309453	0.263074
	Lutein	4	8.213	1251033	32.15	221845
		5	11.873	1176217	30.23	223843		Content (mg/g Algae powder) Mean	C-1	C+D-1	-N-1	N+D-1	-P-1	-P+D-1	-H-1	-H+D-1
		6	12.758	64641	1.66	11771		Astaxanthin (free)	0.0535631	0.0594617	0.0577561	0.0428179	0.0538557	0.045971	0.0450429	0.0429599
	Astaxanthin (monoester)	7	13.226	139829	3.59	20444		Adonixanthin	0	0	0.0537507	0.091668	0.0198308	0.0468194	0.0152592	0
	Beta-carotene	8	16.762	285697	7.34	21722		Lutein	0.379537	0.462627	0.103931	0.177989	0.174497	0.129712	0.236081	0.421723
	Astaxanthin(diester)	9	18.895	243439	6.26	16760		Astaxanthin (monoester)	0.0872687	0.084984	0.568447	0.383151	0.304137	0.205413	0.279738	0.156749
								Beta-carotene	1.0171	1.43847	0.179048	0.398354	0.284518	0.375285	0.577722	0.814418
C+D-1	matter	Serial number	Retention time	Area	Area (%)	high		Astaxanthin(diester)	0.174717	0.177124	0.279451	0.362839	0.149273	0.15132	0.271459	0.29039
		1	5.497	621949	12.61	92389
		2	6.098	416033	8.43	66275		Content (% of DW)	C-1	C-2	C-3	C+D-1	C+D-2	C+D-3	-N-1	-N-2	-N-3	N+D-1	N+D-2	N+D-3	-P-1	-P-2	-P-3	-P+D-1	-P+D-2	-P+D-3	-H-1	-H-2	-H-3	-H+D-1	-H+D-2	-H+D-3
	Astaxanthin (free)	3	7.149	75710	1.53	12116		Astaxanthin (free)	0.00540783	0.00471454	0.00594656	0.00632252	0.00528457	0.00623141	0.00582446	0.00532842	0.00617395	0.00408379	0.00468205	0.00407953	0.00535998	0.00596585	0.00483087	0.00417248	0.00417248	0.00544633	0.0041364	0.00457758	0.00479888	0.00494469	0.00402993	0.00391335
	Lutein	4	8.215	1452192	29.43	254737		Adonixanthin	0	0	0	0	0	0	0.00531514	0.00505083	0.00575924	0.00889653	0.0091499	0.00945396	0.00198661	0.0021781	0.00178452	0.004422	0.004422	0.00520182	0.00145182	0.00156297	0.00156297	0	0	0
		5	11.884	1634276	33.12	311027		Lutein	0.0383782	0.0349047	0.0405783	0.047103	0.044424	0.0472611	0.0109786	0.00911582	0.011085	0.0184197	0.0170288	0.0179482	0.0168677	0.0210925	0.014389	0.00993544	0.0146776	0.0143005	0.0222055	0.0245327	0.0240861	0.0418215	0.044724	0.0399713
		6	12.776	74530	1.51	14681		Astaxanthin (monoester)	0.00778477	0.00688799	0.0115078	0.00858947	0.00809607	0.00880967	0.0566827	0.0526224	0.061229	0.0401189	0.0379798	0.0368466	0.0298602	0.0284902	0.0328909	0.0215008	0.0189536	0.0211695	0.0254035	0.0295169	0.0290011	0.0140986	0.0142878	0.0186385
	Astaxanthin (monoester)	7	13.241	102856	2.08	14481		Beta-carotene	0.100772	0.0899725	0.114384	0.14071	0.133814	0.157016	0.0199535	0.0176991	0.0160619	0.0409637	0.0356946	0.0428479	0.0284118	0.0333286	0.023615	0.029288	0.0433042	0.0399934	0.0632018	0.0568249	0.0532899	0.08652	0.0860387	0.0717669
	Beta-carotene	8	16.813	346358	7.02	25098		Astaxanthin(diester)	0.0174171	0.0149632	0.0200349	0.0175476	0.0173423	0.0182474	0.0269488	0.0287054	0.0281811	0.0348793	0.0390604	0.034912	0.0158652	0.0163241	0.0125927	0.0152216	0.014516	0.0156583	0.0251183	0.0283239	0.0279954	0.0298643	0.0309453	0.0263074
	Astaxanthin(diester)	9	19.022	210127	4.26	14374
								Content (% of DW) Mean	C	C+D	-N	N+D	-P	-P+D	-H	-H+D
C+D-2	matter	Serial number	Retention time	Area	Area (%)	high		Astaxanthin (free)	0.00535631	0.00594617	0.00577561	0.00428179	0.00538557	0.0045971	0.00450429	0.00429599
		1	5.531	536810	11.74	80265		Adonixanthin	0	0	0.00537507	0.0091668	0.00198308	0.00468194	0.00152592	0
		2	6.134	385273	8.43	60303		Lutein	0.0379537	0.0462627	0.0103931	0.0177989	0.0174497	0.0129712	0.0236081	0.0421723
	Astaxanthin (free)	3	7.188	63281	1.38	10196		Astaxanthin (monoester)	0.00872687	0.0084984	0.0568447	0.0383151	0.0304137	0.0205413	0.0279738	0.0156749
	Lutein	4	8.247	1369599	29.96	240661		Beta-carotene	0.10171	0.143847	0.0179048	0.0398354	0.0284518	0.0375285	0.0577722	0.0814418
		5	11.899	1518990	33.23	283261		Astaxanthin(diester)	0.0174717	0.0177124	0.0279451	0.0362839	0.0149273	0.015132	0.0271459	0.029039
		6	12.789	73131	1.6	14222
	Astaxanthin (monoester)	7	13.254	95522	2.09	14182		Content (%) STDEVA	C	C+D	-N	N+D	-P	-P+D	-H	-H+D
	Beta-carotene	8	16.824	324539	7.1	24121		Astaxanthin (free)	0.000617623	0.000574763	0.000424879	0.000346643	0.000567922	0.000735461	0.000337268	0.000564809
	Astaxanthin(diester)	9	18.978	204614	4.48	14175		Adonixanthin	0	0	0.000357989	0.000279097	0.000196814	0.000450225	6.41733e-05	0
								Lutein	0.00286051	0.0015943	0.00110745	0.000707368	0.00338946	0.00263575	0.00123504	0.00239567
C+D-3	matter	Serial number	Retention time	Area	Area (%)	high		Astaxanthin (monoester)	0.00244978	0.000365414	0.00430557	0.0016617	0.00225196	0.00138492	0.00224087	0.00256822
		1	5.51	583730	11.88	86791		Beta-carotene	0.0122329	0.011915	0.00195397	0.00370771	0.00485692	0.007326	0.00502337	0.00838225
		2	6.114	404188	8.23	63585		Astaxanthin(diester)	0.00253628	0.000474553	0.000901781	0.0024046	0.00203482	0.000576403	0.00176362	0.00242663
	Astaxanthin (free)	3	7.162	74619	1.52	11565
	Lutein	4	8.23	1457066	29.66	256720		Content (% of DW) CV	C	C+D	-N	N+D	-P	-P+D	-H	-H+D
		5	11.889	1593043	32.43	305071		Astaxanthin (free)	0.115308	0.0966611	0.0735644	0.0809576	0.105453	0.159984	0.0748771	0.131474
		6	12.779	85853	1.75	14501		Adonixanthin	#DIV/0!	#DIV/0!	0.0666017	0.0304465	0.099247	0.0961621	0.0420556	#DIV/0!
	Astaxanthin (monoester)	7	13.241	106010	2.16	15229		Lutein	0.0753683	0.0344619	0.106556	0.0397422	0.194241	0.203201	0.0523144	0.0568067
	Beta-carotene	8	16.806	388390	7.91	27115		Astaxanthin (monoester)	0.280717	0.042998	0.0757427	0.0433694	0.0740441	0.0674211	0.0801059	0.163842
	Astaxanthin(diester)	9	18.982	219578	4.47	15337		Beta-carotene	0.120273	0.0828308	0.109131	0.0930756	0.170707	0.195212	0.0869512	0.102923
								Astaxanthin(diester)	0.145165	0.026792	0.0322698	0.0662718	0.136315	0.0380917	0.0649682	0.0835644
-N-1	matter	Serial number	Retention time	Area	Area (%)	high
		1	5.495	17334	0.95	2704		Content (% of DW)	C-1	C-2	C-3	C+D-1	C+D-2	C+D-3	-N-1	-N-2	-N-3	N+D-1	N+D-2	N+D-3	-P-1	-P-2	-P-3	-P+D-1	-P+D-2	-P+D-3	-H-1	-H-2	-H-3	-H+D-1	-H+D-2	-H+D-3
	Astaxanthin (free)	2	7.133	69746	3.8	12280		Lutein	0.0383782	0.0349047	0.0405783	0.047103	0.044424	0.0472611	0.0109786	0.00911582	0.011085	0.0184197	0.0170288	0.0179482	0.0168677	0.0210925	0.014389	0.00993544	0.0146776	0.0143005	0.0222055	0.0245327	0.0240861	0.0418215	0.044724	0.0399713
	Adonixanthin	3	7.682	63647	3.47	11448		Beta-carotene	0.100772	0.0899725	0.114384	0.14071	0.133814	0.157016	0.0199535	0.0176991	0.0160619	0.0409637	0.0356946	0.0428479	0.0284118	0.0333286	0.023615	0.029288	0.0433042	0.0399934	0.0632018	0.0568249	0.0532899	0.08652	0.0860387	0.0717669
	Lutein	4	8.216	338471	18.46	58888		Astaxanthin	0.0306097	0.0265657	0.0374893	0.0324596	0.0307229	0.0332885	0.089456	0.0866563	0.095584	0.079082	0.0817223	0.0758381	0.0510854	0.0507801	0.0503144	0.0408948	0.0376421	0.0422742	0.0546582	0.0624184	0.0617954	0.0489076	0.049263	0.0488592
		5	9.731	143932	7.85	28480		Adonixanthin	0	0	0	0	0	0	0.00531514	0.00505083	0.00575924	0.00889653	0.0091499	0.00945396	0.00198661	0.0021781	0.00178452	0.004422	0.004422	0.00520182	0.00145182	0.00156297	0.00156297	0	0	0
		6	11.878	144572	7.88	28886		Primary carotenoid	0.13915	0.124877	0.154963	0.187813	0.178238	0.204278	0.0309321	0.0268149	0.0271468	0.0593834	0.0527235	0.0607961	0.0452795	0.0544211	0.0380039	0.0392234	0.0579817	0.0542938	0.0854073	0.0813576	0.077376	0.128341	0.130763	0.111738
		7	12.728	15973	0.87	2940		Secondary carotenoid	0.0306097	0.0265657	0.0374893	0.0324596	0.0307229	0.0332885	0.0947711	0.0917071	0.101343	0.0879785	0.0908722	0.0852921	0.053072	0.0529582	0.052099	0.0453168	0.0420641	0.047476	0.05611	0.0639814	0.0633584	0.0489076	0.049263	0.0488592
	Astaxanthin (monoester)	8	13.225	672102	36.65	77315		Total carotenoid	0.16976	0.151443	0.192452	0.220273	0.208961	0.237566	0.125703	0.118522	0.12849	0.147362	0.143596	0.146088	0.0983515	0.107379	0.0901029	0.0845402	0.100046	0.10177	0.141517	0.145339	0.140734	0.177249	0.180026	0.160597
	Beta-carotene	9	16.801	48634	2.65	3824
	Astaxanthin(diester)	10	18.903	319539	17.42	21528		Content (% of DW) Mean	C	C+D	-N	N+D	-P	-P+D	-H	-H+D
								Lutein	0.0379537	0.0462627	0.0103931	0.0177989	0.0174497	0.0129712	0.0236081	0.0421723
-N-2	matter	Serial number	Retention time	Area	Area (%)	high		Beta-carotene	0.10171	0.143847	0.0179048	0.0398354	0.0284518	0.0375285	0.0577722	0.0814418
		1	5.481	17775	1.05	2504		Astaxanthin	0.0315549	0.032157	0.0905654	0.0788808	0.0507266	0.0402704	0.059624	0.0490099
	Astaxanthin (free)	2	7.136	63806	3.76	10620		Adonixanthin	0	0	0.00537507	0.0091668	0.00198308	0.00468194	0.00152592	0
	Adonixanthin	3	7.676	60482	3.57	10096		Primary carotenoid	0.139663	0.19011	0.0282979	0.0576343	0.0459015	0.0504997	0.0813803	0.123614
	Lutein	4	8.213	281042	16.57	48897		Secondary carotenoid	0.0315549	0.032157	0.0959405	0.0880476	0.0527097	0.0449523	0.0611499	0.0490099
		5	9.726	122307	7.21	23437		Total carotenoid	0.171218	0.222267	0.124238	0.145682	0.0986112	0.095452	0.14253	0.172624
		6	11.877	138162	8.15	27437
		7	12.747	14524	0.86	2724		SD	C	C+D	-N	N+D	-P	-P+D	-H	-H+D
	Astaxanthin (monoester)	8	13.223	617780	36.43	65070		Lutein	0.00286051	0.0015943	0.00110745	0.000707368	0.00338946	0.00263575	0.00123504	0.00239567
	Beta-carotene	9	16.778	42712	2.52	2963		Beta-carotene	0.0122329	0.011915	0.00195397	0.00370771	0.00485692	0.007326	0.00502337	0.00838225
	Astaxanthin(diester)	10	18.904	336998	19.87	18492		Astaxanthin	0.00552277	0.00130929	0.0045661	0.00294724	0.000388237	0.00237833	0.0043118	0.00022051
								Adonixanthin	0	0	0.000357989	0.000279097	0.000196814	0.000450225	6.41733e-05	0
-N-3	matter	Serial number	Retention time	Area	Area (%)	high		Primary carotenoid	0.0150492	0.0131707	0.00228727	0.00431119	0.00822622	0.00993808	0.00401567	0.0103559
		1	5.497	16156	0.85	2411		Secondary carotenoid	0.00552277	0.00130929	0.00492335	0.0027907	0.000531981	0.00272428	0.00437581	0.00022051
	Astaxanthin (free)	2	7.132	73931	3.89	12524		Total carotenoid	0.0205433	0.0144064	0.00514294	0.00191572	0.00864111	0.00948906	0.00246375	0.0105075
	Adonixanthin	3	7.684	68965	3.63	11696
	Lutein	4	8.215	341751	17.99	58695
		5	9.733	155829	8.2	28996
		6	11.886	141232	7.43	28100
		7	12.731	13459	0.71	2694
	Astaxanthin (monoester)	8	13.237	718820	37.84	78205
	Beta-carotene	9	16.846	38761	2.04	3601
	Astaxanthin(diester)	10	18.989	330842	17.42	21376
N+D-1	matter	Serial number	Retention time	Area	Area (%)	high
		1	5.511	70352	2.71	10703
	Astaxanthin (free)	2	7.149	48902	1.88	7800
	Adonixanthin	3	7.692	106533	4.87	21959
	Lutein	4	8.225	567883	21.84	98980
		5	9.742	155679	5.99	30041
		6	11.888	309080	11.89	62381
		7	12.764	12326	0.47	2651
	Astaxanthin (monoester)	8	13.241	480410	22.32	46849
	Beta-carotene	9	16.827	100832	3.88	8555
	Astaxanthin (diester)	10	18.979	417668	19.91	33478
	Adonixanthin	11	20.67	110801	4.26	6314
N+D-2	matter	Serial number	Retention time	Area	Area (%)	high
		1	5.51	67514	2.87	10055
	Astaxanthin (free)	2	7.154	56066	2.38	7968
	Adonixanthin	3	7.699	109567	5.07	20390
	Lutein	4	8.234	525001	22.28	90766
		5	9.751	148042	6.28	27582
		6	11.897	298344	12.66	60183
		7	12.778	12406	0.53	2310
	Astaxanthin (monoester)	8	13.245	463713	19.68	41835
	Beta-carotene	9	16.84	89585	3.8	7891
	Astaxanthin (diester)	10	18.999	476907	20.24	30809
	Adonixanthin	11	20.645	98977	4.2	6039
N+D-3	matter	Serial number	Retention time	Area	Area (%)	high
		1	5.491	66726	2.57	10035
	Astaxanthin (free)	2	7.13	48851	1.88	8407
	Adonixanthin	3	7.672	113208	4.74	21426
	Lutein	4	8.209	553345	21.31	95608
		5	9.732	178305	6.87	30900
		6	11.882	305997	11.78	62166
		7	12.761	13292	0.51	2704
	Astaxanthin (monoester)	8	13.234	452040	21.26	47574
	Beta-carotene	9	16.798	108055	4.16	8733
	Astaxanthin (diester)	10	18.961	428306	20.34	34382
	Adonixanthin	11	20.621	118875	4.58	6934
-P-1	matter	Serial number	Retention time	Area	Area (%)	high
		1	5.515	69439	4.24	10216
		2	6.118	24670	1.51	3776
	Astaxanthin (free)	3	7.161	64184	3.92	9692
	Adonixanthin	4	7.7	23789	1.45	3810
	Lutein	5	8.242	520033	31.75	89850
		6	9.767	107048	6.54	9014
		7	11.912	269832	16.48	54827
		8	12.796	17323	1.06	3021
	Astaxanthin (monoester)	9	13.266	354060	19.79	42848
	Beta-carotene	10	16.875	69250	4.23	5875
	Astaxanthin (diester)	11	19.12	188118	9.04	9348
-P-2	matter	Serial number	Retention time	Area	Area (%)	high
		1	5.512	74408	3.98	11372
		2	6.124	20256	1.08	3399
	Astaxanthin (free)	3	7.147	71439	3.82	11787
	Adonixanthin	4	7.687	26082	1.39	4706
	Lutein	5	8.231	650285	34.75	112166
		6	9.754	52380	2.8	10541
		7	11.89	245509	13.12	49240
		8	12.751	15072	0.81	2562
	Astaxanthin (monoester)	9	13.244	339488	23.49	52865
	Beta-carotene	10	16.855	81636	4.36	7298
	Astaxanthin (diester)	11	19.054	194517	10.4	12326
-P-3	matter	Serial number	Retention time	Area	Area (%)	high
		1	5.515	58490	4.19	8448
		2	6.111	19527	1.4	3010
	Astaxanthin (free)	3	7.127	57848	4.14	8933
	Adonixanthin	4	7.668	21369	1.53	3732
	Lutein	5	8.215	443614	31.75	76432
		6	9.743	39818	2.85	7799
		7	11.904	230907	16.53	45104
		8	12.796	14066	1.01	2543
	Astaxanthin (monoester)	9	13.283	399649	21.45	39023
	Beta-carotene	10	16.986	58983	4.22	4894
	Astaxanthin (diester)	11	19.329	153011	10.95	9338
-P+D-1	matter	Serial number	Retention time	Area	Area (%)	high
		1	5.475	29041	2.4	4053
		2	6.092	14646	1.21	2237
	Astaxanthin (free)	3	7.116	49964	4.13	7625
	Adonixanthin	4	7.672	52952	4.38	9037
	Lutein	5	8.215	306311	25.35	53085
		6	9.744	64606	5.35	12112
		7	11.918	93419	7.73	17794
		8	12.8	10418	0.86	1947
	Astaxanthin (monoester)	9	13.302	259989	21.52	29447
	Beta-carotene	10	17.029	72799	6.02	4925
	Astaxanthin (diester)	11	19.429	184060	17.71	13801
	Adonixanthin	12	21.188	40169	3.32	2445
-P+D-2	matter	Serial number	Retention time	Area	Area (%)	high
		1	5.455	48372	2.44	6750
		2	6.055	31656	1.6	4872
	Astaxanthin (free)	3	7.091	49964	4.13	7625
	Adonixanthin	4	7.635	52952	4.38	9037
	Lutein	5	8.179	452511	22.82	77932
		6	9.716	103209	5.2	17452
		7	11.888	222444	11.22	44447
		8	12.777	16606	0.84	3218
	Astaxanthin (monoester)	9	13.265	222513	23.83	45941
	Beta-carotene	10	16.956	104503	5.27	7790
	Astaxanthin (diester)	11	19.256	170416	16.66	21340
	Adonixanthin	12	20.992	49024	2.47	3213
-P+D-3	matter	Serial number	Retention time	Area	Area (%)	high
		1	5.428	39608	2.22	5847
		2	6.041	23723	1.33	3279
	Astaxanthin (free)	3	7.068	65218	3.65	10648
	Adonixanthin	4	7.622	62290	4.05	10187
	Lutein	5	8.157	440885	24.71	76626
		6	9.692	86325	4.84	16285
		7	11.87	161708	9.06	32428
		8	12.756	12605	0.71	2830
	Astaxanthin (monoester)	9	13.25	252255	23.66	42646
	Beta-carotene	10	16.92	97961	5.49	7070
	Astaxanthin (diester)	11	19.215	186584	17.74	19838
	Adonixanthin	12	20.96	45405	2.54	2982
-H-1	matter	Serial number	Retention time	Area	Area (%)	high
		1	5.428	97785	4.08	14429
		2	6.032	59103	2.46	9624
	Astaxanthin (free)	3	7.073	49532	2.07	7933
	Adonixanthin	4	7.614	17385	0.72	3068
	Lutein	5	8.152	684598	28.55	118353
		6	9.688	96134	4.01	16064
		7	11.868	582197	24.28	111251
		8	12.762	32099	1.34	5689
	Astaxanthin (monoester)	9	13.252	311654	13	41875
	Beta-carotene	10	16.922	159384	6.65	11002
	Astaxanthin (diester)	11	19.211	308155	12.85	20098
-H-2	matter	Serial number	Retention time	Area	Area (%)	high
		1	5.425	113980	4.33	16860
		2	6.017	80893	3.07	12773
	Astaxanthin (free)	3	7.057	54815	2.08	9026
	Adonixanthin	4	7.627	18716	0.73	3468
	Lutein	5	8.134	756346	28.74	131040
		6	9.668	119969	4.56	18123
		7	11.854	616961	23.44	118969
		8	12.753	40192	1.53	6938
	Astaxanthin (monoester)	9	13.237	360385	13.69	47510
	Beta-carotene	10	16.884	142617	5.42	12084
	Astaxanthin (diester)	11	19.157	345820	13.14	22457
-H-3	matter	Serial number	Retention time	Area	Area (%)	high
		1	5.442	109440	4.25	16630
		2	6.041	74171	2.88	11524
	Astaxanthin (free)	3	7.092	57465	2.23	8653
	Adonixanthin	4	7.627	18716	0.73	3468
	Lutein	5	8.17	742577	28.81	129066
		6	9.709	98057	3.8	16517
		7	11.89	628709	24.39	120836
		8	12.794	42555	1.65	7004
	Astaxanthin (monoester)	9	13.274	343874	13.34	45393
	Beta-carotene	10	16.94	129887	5.04	10857
	Astaxanthin (diester)	11	19.298	331949	12.88	21093
-H+D-1	matter	Serial number	Retention time	Area	Area (%)	high
		1	5.452	116637	4.4	17689
		2	6.061	39417	1.49	6246
	Astaxanthin (free)	3	7.087	59211	2.23	8487
	Lutein	4	8.177	1289361	48.62	220972
		5	11.89	408739	15.41	76766
		6	12.781	24409	0.92	4284
	Astaxanthin (monoester)	7	13.273	163033	6.15	31043
	Beta-carotene	8	16.954	205661	7.76	17308
	Astaxanthin (diester)	9	19.314	345344	13.02	22670
-H+D-2	matter	Serial number	Retention time	Area	Area (%)	high
		1	5.444	117025	4.23	18107
		2	6.053	32510	1.17	4954
	Astaxanthin (free)	3	7.091	48257	1.74	7651
	Lutein	4	8.173	1378846	49.83	235703
		5	11.887	406586	14.69	78143
		6	12.759	27021	0.98	4255
	Astaxanthin (monoester)	7	13.269	171930	6.21	32485
	Beta-carotene	8	16.933	212822	7.69	17927
	Astaxanthin (diester)	9	19.274	372376	13.46	24011
-H+D-3	matter	Serial number	Retention time	Area	Area (%)	high
		1	5.435	112715	4.52	17017
		2	6.046	15687	0.63	2618
	Astaxanthin (free)	3	7.069	46861	1.88	6873
	Lutein	4	8.151	1232321	49.4	211226
		5	11.872	363601	14.58	69738
		6	12.737	19077	0.76	3425
	Astaxanthin (monoester)	7	13.255	219907	8.82	29930
	Beta-carotene	8	16.916	174056	6.98	15563
	Astaxanthin (diester)	9	19.232	310389	12.44	20399

## Sheet: DMSO verification
Culture time (hours)	Treatment	Number of records										Cells（×107 ml-1）	Mean	SD
96	C-1	15	16	10	10	6	10	23	13	14	22	13.9	13.8333	0.329983
	C-2	12	16	15	16	11	6	14	11	15	18	13.4
	C-3	12	17	20	10	10	14	13	17	12	17	14.2
	C + 100μl DMSO-1	12	14	16	13	16	18	9	9	15	17	13.9	13.2333	0.573488
	C + 100μl DMSO-2	9	15	12	20	8	10	13	15	11	12	12.5
	C + 100μl DMSO-3	13	19	8	9	10	10	16	10	19	19	13.3

## Sheet: pathway
						TPM									log2fc							pvalue							padjust							regulate							significant
Pathway	paths	KO_id	gene_name	KO_name	gene_id	NDPI_tpm	N_tpm	SDPI_tpm	S_tpm	PDPI_tpm	P_tpm	CDPI_tpm	C_tpm		NDPI/N	SDPI/S	PDPI/P	CDPI/C				NDPI/N	SDPI/S	PDPI/P	CDPI/C				NDPI/N	SDPI/S	PDPI/P	CDPI/C				NDPI/N	SDPI/S	PDPI/P	CDPI/C				NDPI/N	SDPI/S	PDPI/P	CDPI/C
Fatty acid biosynthesis	map00640(Propanoate metabolism); map00061(Fatty acid biosynthesis); map00620(Pyruvate metabolism); map00254(Aflatoxin biosynthesis)	K11262	acetyl-CoA carboxylase / biotin carboxylase 1	ACACA	CHZOF00015069	6.55667	24.84	10.3167	5.83667	20.6667	20.2967	22.8833	37.0767		-1.79435	0.867895	-0.0456046	-0.696367				4.83143e-77	5.26869e-12	0.756709	0.00170402				4.97653e-76	1.15256e-11	0.818811	0.00463872				down	up	down	down				yes	no	no	no
map00061	map00640(Propanoate metabolism); map00061(Fatty acid biosynthesis); map00620(Pyruvate metabolism)	K02160	acetyl-CoA carboxylase biotin carboxyl carrier protein	ACCase	CHZOF0003082	928.463	6348.33	1915.7	2332.01	3154.33	5963.01	4246.53	5521.7		-2.95781	-0.391341	-1.00643	-0.320412				0	5.6261e-06	7.13663e-26	1.7789e-05				0	9.5493e-06	5.60068e-25	7.17667e-05				down	down	down	down				yes	no	yes	no
	map00640(Propanoate metabolism); map00061(Fatty acid biosynthesis); map00620(Pyruvate metabolism)	K01961	acetyl-CoA carboxylase biotin carboxyl carrier protein	ACCase	CHZOF00011682	803.133	4752.72	1505.77	2121.19	1890.66	3015.57	2749.52	3201.96		-2.64376	-0.649729	-0.722712	-0.202729				0	9.47113e-10	2.06598e-35	0.00287751				0	1.89608e-09	2.20949e-34	0.00738005				down	down	down	down				yes	no	no	no
	map00640(Propanoate metabolism); map00061(Fatty acid biosynthesis); map00620(Pyruvate metabolism)	K01963	acetyl-CoA carboxylase biotin carboxyl carrier protein	ACCase	CHZOF0001707	901.787	3916.75	1681.74	1743.95	2022.59	3071.57	2460.37	3202.48		-2.10068	-0.291656	-0.688184	-0.211258				0	0.0003056	8.08821e-27	0.000386958				0	0.000472094	6.54238e-26	0.00121299				down	down	down	down				yes	no	no	no
	map00640(Propanoate metabolism); map00061(Fatty acid biosynthesis); map00620(Pyruvate metabolism)	K11594;K01962	acetyl-CoA carboxylase carboxyl transferase subunit alpha	ACCase	CHZOF0001572	655.013	2488.21	1022.51	1091.26	1165.42	1708.82	1535.36	1844.95		-2.00477	-0.247684	-0.600844	-0.245605				1.30171e-245	0.00967524	3.78648e-22	8.97383e-05				4.86925e-244	0.0134239	2.54328e-21	0.000317296				down	down	down	down				yes	no	no	no
			acetyl-CoA carboxylase	ACCase	CHZOF0007991	72.2833	263.16	172.45	160.407	151.387	240.65	230.68	252.74		-1.59712	-0.172842	-0.715466	0.00709352				2.78628e-99	0.00537485	3.08739e-34	0.910259				3.57164e-98	0.00760318	3.16765e-33	0.939845				down	down	down	up				yes	no	no	no
	map00280(Valine, leucine and isoleucine degradation); map00061(Fatty acid biosynthesis)	K18660	malonyl-CoA/methylmalonyl-CoA synthetase	ACSF3	CHZOF0006833	36.69	176.733	77.5567	155.873	69.7467	116.393	86.2233	124.257		-2.34178	-1.16724	-0.787084	-0.527334				3.51844e-86	6.49129e-35	3.5833e-23	6.57743e-18				4.00101e-85	2.77035e-34	2.51703e-22	1.04334e-16				down	down	down	down				yes	yes	no	no
	map04146(Peroxisome); map00061(Fatty acid biosynthesis); map00071(Fatty acid degradation)	K01897	long-chain acyl-CoA synthetase	ACSL, fadD	CHZOF0005279	236.38	54.3267	101.76	23.88	148.457	30.87	37.2167	57.5067		1.83333	1.56718	1.59485	-0.373362				1.09166e-188	4.14409e-130	7.49479e-142	4.70617e-08				2.82706e-187	6.30233e-129	4.91327e-140	2.78527e-07				up	up	up	down				yes	yes	yes	no
	map04146(Peroxisome); map00061(Fatty acid biosynthesis); map00071(Fatty acid degradation)	K01897	long-chain acyl-CoA synthetase	ACSL, fadD	CHZOF000973	3.43667	108.33	0	9.20333	32.8267	69.1367	41.6833	76.7767		-4.93638	-11.0248	-1.07794	-0.764123				2.28595e-119	4.06625e-20	1.88333e-32	2.60607e-13				3.55769e-118	1.18896e-19	1.83739e-31	2.80366e-12				down	down	down	down				yes	yes	yes	no
	map04146(Peroxisome); map00061(Fatty acid biosynthesis); map00071(Fatty acid degradation)	K01897	long-chain acyl-CoA synthetase	ACSL, fadD	CHZOF0007074	367.457	79.02	249.06	97.5733	312.06	63.1067	38.3033	99.9867		2.10662	1.231	2.25248	-1.40008				4.14883e-132	2.01551e-43	1.58145e-228	1.51212e-33				7.26074e-131	1.014e-42	2.58951e-226	5.56268e-32				up	up	up	down				yes	yes	yes	yes
	map04146(Peroxisome); map00061(Fatty acid biosynthesis); map00071(Fatty acid degradation)	K01897	long-chain acyl-CoA synthetase	ACSL, fadD	CHZOF00010375	176.1	265.967	130.117	159.583	159.697	142.75	145.587	171.803		-0.592277	-0.335627	0.0958114	-0.308361				2.26046e-23	0.000486783	0.141195	0.00640053				8.97519e-23	0.0007403	0.20665	0.0151747				down	down	up	down				no	no	no	no
	map04146(Peroxisome); map00061(Fatty acid biosynthesis); map00071(Fatty acid degradation)	K01897	long-chain acyl-CoA synthetase	ACSL, fadD	CHZOF00011347	0.0933333	0.166667	0.223333	0.0166667	0.186667	0.226667	0.103333	0.37		-0.924979	3.30269	-0.32105	-1.75165				0.660532	0.134345	0.830859	0.145475				0.724665	0.164268	0.876809	0.227332				down	up	down	down				no	no	no	no
	map04146(Peroxisome); map00061(Fatty acid biosynthesis); map00071(Fatty acid degradation)	K01897	long-chain acyl-CoA synthetase	ACSL, fadD	CHZOF0007578	26.3433	4.9	14.0067	8.63	19.2567	21.6667	37.35	21.5967		2.15137	0.537693	-0.400563	0.497948				7.37366e-80	2.61567e-08	3.16425e-05	2.66165e-07				7.84785e-79	4.94835e-08	8.09399e-05	1.42288e-06				up	up	down	up				yes	no	no	no
	map00061(Fatty acid biosynthesis); map01040(Biosynthesis of unsaturated fatty acids)	K03921	desA1; acyl-[acyl-carrier-protein] desaturase	FAB2, SSI2, desA2	CHZOF0003636	1087.02	4524.83	2225.44	1677.59	1838.47	2516.44	2645.25	2948.6		-2.13955	0.255421	-0.505265	-0.128115				5.8973e-227	0.0381098	3.9079e-17	0.169507				1.95959e-225	0.0498503	2.09894e-16	0.257569				down	up	down	down				yes	no	no	no
	map00061(Fatty acid biosynthesis); map01040(Biosynthesis of unsaturated fatty acids)	K03921	desA1; acyl-[acyl-carrier-protein] desaturase	FAB2, SSI2, desA2	CHZOF00011877	44.19	17.5667	37.85	11.0733	29.08	18.3033	20.3967	19.8067		0.607354	1.76727	0.454383	0.036123				3.32212e-09	5.78801e-52	2.10095e-08	0.669645				7.92613e-09	3.33569e-51	6.96313e-08	0.755403				up	up	up	up				no	yes	no	no
	map00061(Fatty acid biosynthesis)	K00645	[acyl-carrier-protein] S-malonyltransferase	fabD, MCAT, MCT1	CHZOF00011534	444.427	4121.41	1039.6	1969.2	1154.07	2344.31	1651.24	1993.32		-3.29955	-1.06982	-1.08114	-0.208884				0	2.0488e-39	2.14628e-69	0.124141				0	9.63368e-39	4.78941e-68	0.198873				down	down	down	down				yes	yes	yes	no
	map00061(Fatty acid biosynthesis)	K00645	[acyl-carrier-protein] S-malonyltransferase	fabD, MCAT, MCT1	CHZOF0004385	0.306667	0.1	1.69667	0.193333	0.26	0.0133333	0.153333	0.0633333		1.53656	2.97876	3.96514	1.37441				0.283828	2.00812e-05	0.0333601	0.457832				0.353383	3.30514e-05	0.056813	0.569256				up	up	up	up				no	yes	no	no
			3-oxoacyl-[acyl-carrier-protein] synthase activity	fabF	CHZOF0005473	23.6367	69.7167	12.4	27.9967	24.9133	47.31	51.5533	51.1333		-1.3679	-1.25075	-0.67688	-0.00751661				3.05364e-96	1.29987e-18	1.49783e-15	0.921109				3.80382e-95	3.61642e-18	7.48114e-15	0.94733				down	down	down	down				yes	yes	no	no
	map00780(Biotin metabolism); map00061(Fatty acid biosynthesis); map01240(Biosynthesis of cofactors)	K09458	3-oxoacyl-[acyl-carrier-protein] synthase Ⅱ	fabF, OXSM, CEM1	CHZOF0001637	449.81	6364.88	1083.62	3168.68	2230.01	4534.5	3437.76	3911.61		-3.90472	-1.70101	-1.07617	-0.156719				0	2.23986e-55	6.08896e-52	0.000529135				0	1.35666e-54	9.59427e-51	0.00160766				down	down	down	down				yes	yes	yes	no
	map00780(Biotin metabolism); map00061(Fatty acid biosynthesis); map01240(Biosynthesis of cofactors)	K09458	3-oxoacyl-[acyl-carrier-protein] synthase Ⅱ	fabF, OXSM, CEM1	CHZOF00014510	168.67	1923.91	722.483	905.62	710.22	1337.64	1095.19	1292.89		-3.56745	-0.395839	-0.933545	-0.269638				0	0.000331512	3.82856e-44	9.3001e-08				0	0.000510524	5.13739e-43	5.30302e-07				down	down	down	down				yes	no	no	no
	map00780(Biotin metabolism); map00061(Fatty acid biosynthesis); map01240(Biosynthesis of cofactors)	K09458	3-oxoacyl-[acyl-carrier-protein] synthase Ⅱ	fabF, OXSM, CEM1	CHZOF0005844	185.28	92.98	163.437	164.243	119.64	65.1767	66.1033	82.34		0.896502	-0.20591	0.80492	-0.31459				2.97843e-32	0.014756	2.90376e-26	5.36375e-06				1.47572e-31	0.0201724	2.31023e-25	2.36407e-05				up	down	up	down				no	no	no	no
	map00780(Biotin metabolism); map00061(Fatty acid biosynthesis); map01240(Biosynthesis of cofactors)	K00059	3-oxoacyl-[acyl-carrier protein] reductase	fabG, OAR1	CHZOF00013368	50.76	89.4267	21.93	10.2833	143.977	37.74	42.43	27.36		-0.963832	0.869558	1.72119	0.599592				5.54077e-22	3.97807e-13	1.40774e-59	1.66826e-14				2.10899e-21	9.08142e-13	2.59234e-58	2.01105e-13				down	up	up	up				no	no	yes	no
	map00780(Biotin metabolism); map00061(Fatty acid biosynthesis); map01240(Biosynthesis of cofactors)	K00059	3-oxoacyl-[acyl-carrier protein] reductase	fabG, OAR1	CHZOF00012760	7.73	0.02	32.32	148.513	0	0.01	0	0		6.95501	-2.30744	-0.902506	0				6.6457e-07	1.92112e-51	0.824955	1				1.40341e-06	1.0986e-50	1	1				up	down	down	no test				yes	yes	no	no test
	map00780(Biotin metabolism); map00061(Fatty acid biosynthesis); map01240(Biosynthesis of cofactors)	K00059	3-oxoacyl-[acyl-carrier protein] reductase	fabG, OAR1	CHZOF0007256	221.28	30.6433	7.18	897.467	38.5967	6.15333	14.4367	7.12333		2.7721	-7.23515	2.536	0.987241				1.30621e-45	0	1.00405e-35	0.00269185				8.46524e-45	0	1.08918e-34	0.00696142				up	down	up	up				yes	yes	yes	no
	map00780(Biotin metabolism); map00061(Fatty acid biosynthesis); map01240(Biosynthesis of cofactors)	K00059	3-oxoacyl-[acyl-carrier protein] reductase	fabG, OAR1	CHZOF000931	825.777	6681.94	1512.28	2415.56	2127.07	4001.15	3166.26	3827.16		-3.13363	-0.831518	-0.980456	-0.24551				0	4.00488e-17	4.40999e-46	0.0022675				0	1.05384e-16	6.22071e-45	0.00597638				down	down	down	down				yes	no	no	no
	map00780(Biotin metabolism); map00061(Fatty acid biosynthesis); map01240(Biosynthesis of cofactors)	K00059	3-oxoacyl-[acyl-carrier protein] reductase	fabG, OAR1	CHZOF00013882	0	0	0	6.62	0	0	0	0		0	-8.0858	0	0				1	6.97424e-09	1	1				1	1.3505e-08	1	1				no test	down	no test	no test				no test	yes	no test	no test
	map00780(Biotin metabolism); map00061(Fatty acid biosynthesis); map01240(Biosynthesis of cofactors)	K00059	3-oxoacyl-[acyl-carrier protein] reductase	fabG, OAR1	CHZOF0009529	0	12.96	32.98	7.95667	0	1.06667	2.68667	0.48		-9.39313	1.91262	-5.83921	2.45621				2.1499e-14	3.66615e-08	0.00499809	0.0178677				6.31833e-14	6.88865e-08	0.00978857	0.0375895				down	up	down	up				yes	yes	yes	yes
	map00061(Fatty acid biosynthesis)	K00648	3-oxoacyl-[acyl-carrier-protein] synthase III	fabH	CHZOF00014517	128.283	1090.41	278.837	514.373	511.973	1029.95	737.23	875.477		-3.16855	-1.03413	-1.06469	-0.209487				0	4.09943e-21	6.82046e-37	0.000844554				0	1.23643e-20	7.57503e-36	0.00246542				down	down	down	down				yes	yes	yes	no
	map00780(Biotin metabolism); map00061(Fatty acid biosynthesis); map01240(Biosynthesis of cofactors)	K00208	enoyl-[acyl-carrier protein] reductase I	fabI	CHZOF00010367	454.463	5221.17	1215.1	2666.6	1605.43	3576.84	2390.37	3022.63		-3.61398	-1.27714	-1.19989	-0.311765				0	5.08435e-30	3.77136e-76	0.0144484				0	1.95091e-29	9.30705e-75	0.0312936				down	down	down	down				yes	yes	yes	no
	map00780(Biotin metabolism); map00061(Fatty acid biosynthesis); map01240(Biosynthesis of cofactors)	K02372	3-hydroxyacyl-[acyl-carrier-protein] dehydratase	fabZ	CHZOF000251	509.323	5613.64	1597.72	2633.03	2008.71	3831.71	2730.16	3428.18		-3.59042	-0.958195	-1.00273	-0.23252				0	4.43793e-21	4.47702e-34	0.124405				0	1.33761e-20	4.56634e-33	0.199215				down	down	down	down				yes	no	yes	no
	map00061(Fatty acid biosynthesis)	K00665	fatty acid synthase, animal type	FASN	CHZOF00015062	44.0667	208.747	37.9333	74.0667	61.9467	108.423	72.9033	117.71		-2.37214	-1.08325	-0.868373	-0.706007				0	1.78762e-18	1.63909e-33	1.7669e-32				0	4.95374e-18	1.65095e-32	6.14507e-31				down	down	down	down				yes	yes	no	no
	map00061(Fatty acid biosynthesis)	K00665	fatty acid synthase, animal type	FASN	CHZOF0007812	41.4367	79.05	69.0333	44.6467	34.13	23.34	37.8867	28.84		-0.0384723	-0.142933	0.827788	-0.321824				0.537548	0.131416	3.06829e-26	1.22306e-05				0.614159	0.160849	2.43634e-25	5.07462e-05				down	down	up	down				no	no	no	no
	map00061(Fatty acid biosynthesis)	K00665	fatty acid synthase, animal type	FASN	CHZOF0006860	360.23	62.93	90.43	21.4433	189.543	47.0667	51.28	79.5267		3.43027	2.59292	2.34726	-0.567477				0	1.66172e-256	2.02614e-150	4.73065e-16				0	7.78611e-255	1.4701e-148	6.54344e-15				up	up	up	down				yes	yes	yes	no
	map00061(Fatty acid biosynthesis)	K00665	fatty acid synthase, animal type	FASN	CHZOF0004334	11.9933	11.9333	44.1767	3.78667	21.5067	62.4667	49.2533	47.6933		0.0985065	3.46182	-1.19089	-0.0124286				0.434245	7.6021e-219	1.08225e-49	0.868516				0.513952	2.7415e-217	1.64125e-48	0.909705				up	up	down	down				no	yes	yes	no
	map00061(Fatty acid biosynthesis)	K00665	fatty acid synthase, animal type	FASN	CHZOF0001806	5.66333	1.51	4.74333	5.42	1.23333	3.44	5.32	5.50333		1.7355	-0.412851	-1.56048	-0.0257732				4.90682e-07	0.100501	3.64501e-06	0.905589				1.04465e-06	0.124883	1.00952e-05	0.936925				up	down	down	down				yes	no	yes	no
	map00061(Fatty acid biosynthesis)	K00665	fatty acid synthase, animal type	FASN	CHZOF00010231	0	0	0.583333	0.13	0.0633333	0	0	0		0	2.05379	1.02105	0				1	0.363131	0.802411	1				1	0.414566	1	1				no test	up	up	no test				no test	no	no	no test
	map00061(Fatty acid biosynthesis)	K00665	fatty acid synthase, animal type	FASN	CHZOF0005144	0	0	0	0	0	0	0	0		0	0	0	0				1	1	1	1				1	1	1	1				no test	no test	no test	no test				no test	no test	no test	no test
	map00061(Fatty acid biosynthesis)	K10782	fatty acyl-ACP thioesterase A	FATA	CHZOF0003536	469.997	1101.38	619.857	563.287	767.81	847.847	665.62	920.417		-1.30852	-0.00816546	-0.197167	-0.501536				1.99165e-179	0.913566	0.00540638	9.82371e-19				4.86243e-178	0.922929	0.0105337	1.66056e-17				down	down	down	down				yes	no	no	no
	map00061(Fatty acid biosynthesis); map00062(Fatty acid elongation)	K07512	mitochondrial enoyl-[acyl-carrier protein] reductase / trans-2-enoyl-CoA reductase	MECR, NRBF1	CHZOF00014853	63.1433	86.7533	54.4967	146.087	117.783	187.803	234.383	168.93		-0.666784	-1.17028	-0.508178	0.219154				5.53987e-12	9.6096e-71	9.7533e-12	0.00915237				1.48112e-11	7.2988e-70	3.97781e-11	0.0208845				down	down	down	up				no	yes	no	no
	map00061(Fatty acid biosynthesis); map00062(Fatty acid elongation)	K07512	mitochondrial enoyl-[acyl-carrier protein] reductase / trans-2-enoyl-CoA reductase	MECR, NRBF1	CHZOF0003166	1321.86	3.07	108.93	1.72	470.4	2.89333	3.53	2.81667		8.08235	6.08021	7.21104	-0.119727				0	1.71446e-232	2.78621e-71	0.620331				0	6.81026e-231	6.40617e-70	0.713201				up	up	up	down				yes	yes	yes	no
	map00061(Fatty acid biosynthesis); map00062(Fatty acid elongation)	K07512	mitochondrial enoyl-[acyl-carrier protein] reductase / trans-2-enoyl-CoA reductase	MECR, NRBF1	CHZOF00011497	2747.73	113.507	543.783	14.8033	1424.67	27.79	88.7533	14.14		4.46183	4.24257	5.17112	2.02757				0	0	0	5.39962e-87				0	0	0	6.80746e-85				up	up	up	up				yes	yes	yes	yes
	map00061(Fatty acid biosynthesis); map00062(Fatty acid elongation)	K07512	mitochondrial enoyl-[acyl-carrier protein] reductase / trans-2-enoyl-CoA reductase	MECR, NRBF1	CHZOF0009806	0.446667	3.95667	2.76333	1.92667	4.02333	6.54333	6.51333	4.26667		-3.68585	0.273354	-0.756289	0.585042				2.58586e-21	0.381926	3.1111e-06	1.44942e-05				9.65021e-21	0.434384	8.66601e-06	5.94654e-05				down	up	down	up				yes	no	no	no
	map00061(Fatty acid biosynthesis); map00062(Fatty acid elongation)	K07512	mitochondrial enoyl-[acyl-carrier protein] reductase / trans-2-enoyl-CoA reductase	MECR, NRBF1	CHZOF0008802	0.0333333	0	0.0766667	0	0	0	0.0366667	0		2.07864	3.20046	0	2.28864				0.605832	0.310395	1	0.567408				0.677898	0.359387	1	1				up	up	no test	up				no	no	no test	no
	map00061(Fatty acid biosynthesis); map00062(Fatty acid elongation)	K07512;K00344	mitochondrial enoyl-[acyl-carrier protein] reductase / trans-2-enoyl-CoA reductase	MECR, NRBF1;qor, CRYZ	CHZOF0002546	19.2933	29.88	16.3233	87.06	37.57	46.06	101.293	50.6133		-0.704358	-1.82967	-0.33737	0.225499				8.22095e-18	1.10297e-122	1.99233e-06	8.82842e-05				2.73526e-17	1.56141e-121	5.64572e-06	0.000312611				down	down	down	up				no	yes	no	no
	map00061(Fatty acid biosynthesis); map00062(Fatty acid elongation)	K07512;K00344	mitochondrial enoyl-[acyl-carrier protein] reductase / trans-2-enoyl-CoA reductase	MECR, NRBF1;qor, CRYZ	CHZOF00010676	34.63	0	0	1.85333	18.7633	0	0	0		11.0011	-6.82323	10.1097	0				9.25929e-20	1.19274e-05	8.61638e-17	1				3.28765e-19	1.98919e-05	4.54131e-16	1				up	down	up	no test				yes	yes	yes	no test
	map03018(RNA degradation); map00061(Fatty acid biosynthesis); map00062(Fatty acid elongation)	K07512;K12599	mitochondrial enoyl-[acyl-carrier protein] reductase / trans-2-enoyl-CoA reductase	MECR, NRBF1;SKI2, SKIV2L	CHZOF0005950	5.59333	60.0033	2.95	26.24	18.3033	27.9233	45.68	24.7267		-3.38931	-3.05816	-0.613306	0.805143				1.22929e-121	2.78563e-38	4.14306e-06	2.2502e-14				1.96825e-120	1.28309e-37	1.14198e-05	2.67789e-13				down	down	down	up				yes	yes	no	no
						TPM									log2fc							pvalue							padjust							regulate							significant
Carotenoid biosynthesis-map00906	paths	KO_id	Gene name	Abbreviation	gene_id	NDPI_tpm	N_tpm	SDPI_tpm	S_tpm	PDPI_tpm	P_tpm	CDPI_tpm	C_tpm		NDPI/N	SDPI/S	PDPI/P	CDPI/C	N/C	S/C		NDPI/N	SDPI/S	PDPI/P	CDPI/C	N/C	S/C		NDPI/N	SDPI/S	PDPI/P	CDPI/C	N/C	S/C		NDPI/N	SDPI/S	PDPI/P	CDPI/C	N/C	S/C		NDPI/N	SDPI/S	PDPI/P	CDPI/C	N/C	S/C
	map00906(Carotenoid biosynthesis)	K15744	zeta-carotene isomerase	Z-ISO	CHZOF0009499	2.04333	0	0	4.47667	6.06333	7.45667	12.1133	5.16333		7.03741	-8.23909	-0.365902	1.29387				0.0719372	1.56805e-10	0.308173	2.90706e-05				0.0999883	3.24056e-10	0.403254	0.000112987				up	down	down	up				no	yes	no	yes
	map00906(Carotenoid biosynthesis)	K09837	carotenoid epsilon hydroxylase	LUT1, CYP97C1	CHZOF0008376	3.28333	15.4033	3.68333	10.1767	13.66	21.6067	18.2167	14.4933		-1.61083	-1.18569	-0.498204	0.676982				7.513e-08	3.64546e-08	0.0018059	4.38335e-05				1.67329e-07	6.85267e-08	0.00378126	0.000165167				down	down	down	up				yes	yes	no	no
	map00906(Carotenoid biosynthesis)	K17913	carlactone synthase / all-trans-10'-apo-beta-carotenal 13,14-cleaving dioxygenase	CCD8	CHZOF0004142	58.2067	24.5267	42.4267	27.9433	31.2233	22.6433	18.2667	27.8267		1.12189	0.531643	0.413933	-0.588176				4.70342e-33	0.000121683	7.59735e-05	7.87414e-09				2.36893e-32	0.000192423	0.000186615	5.11819e-08				up	up	up	down				yes	no	no	no
	map00906(Carotenoid biosynthesis)	K06444	lycopene epsilon-cyclase	lcyE, crtL2	CHZOF0008685	0	0	0	0	0	0	0	0		0	0	0	0				1	1	1	1				1	1	1	1				no test	no test	no test	no test				no test	no test	no test	no test
	map00906(Carotenoid biosynthesis)	K09836	beta-carotene/zeaxanthin 4-ketolase	crtW, BKT	CHZOF0003705	25.4067	0.986667	28.38	49.5467	1.13	0.113333	0.246667	0.26		4.60537	-0.948859	3.22786	-0.032652				1.42917e-39	1.22119e-09	0.00575038	0.979286				8.29177e-39	2.43597e-09	0.0111555	0.986705				up	down	up	down				yes	no	yes	no
	map00906(Carotenoid biosynthesis)	K02291	15-cis-phytoene synthase	PSY, crtB	CHZOF0005345	0	14.4433	0	66.03	1.95333	12.45	19.55	1.80333		-10.0812	-12.3509	-2.70522	3.46516				3.60199e-15	2.20555e-25	1.01651e-17	0.0143744				1.0886e-14	7.53123e-25	5.60378e-17	0.0311502				down	down	down	up				yes	yes	yes	yes
	map00906(Carotenoid biosynthesis)	K09836	beta-carotene/zeaxanthin 4-ketolase	crtW, BKT	CHZOF00011761	105.83	255.04	83.0433	233.137	61.2033	52.74	57.9233	81.22		-1.29212	-1.58209	0.0204507	-0.646537				3.11412e-46	6.13116e-58	0.786334	3.87143e-22				2.0326e-45	3.88141e-57	0.842861	8.29309e-21				down	down	up	down				yes	yes	no	no
	map00906(Carotenoid biosynthesis)	K15746	beta-carotene 3-hydroxylase	crtZ	CHZOF00011035	25.1267	372.353	83.2567	147.74	142.043	235.957	207.663	232.097		-4.04535	-1.04084	-0.778623	-0.101485				0	3.7377e-36	6.88635e-32	0.0284512				0	1.64694e-35	6.5962e-31	0.056487				down	down	down	down				yes	yes	no	no
	map00906(Carotenoid biosynthesis)	K09839	violaxanthin de-epoxidase	VDE, NPQ1	CHZOF0005538	0	0.216667	0.0833333	20.3767	7.73333	2.13333	3.77	0.893333		-4.2252	-7.89022	1.78637	2.10183				0.186584	2.06148e-24	5.01615e-06	0.0543284				0.241939	6.85804e-24	1.37141e-05	0.0987143				down	down	up	up				no	yes	yes	no
	map00906(Carotenoid biosynthesis)	K00514	zeta-carotene desaturase	ZDS, crtQ	CHZOF0009487	29.8167	27.9633	24.3333	45.8367	40.12	41.7833	45.6767	41.5567		0.0148532	-1.06698	-0.114902	0.153677				0.889996	2.67914e-17	0.286222	0.130975				0.911733	7.10611e-17	0.379655	0.208495				up	down	down	up				no	yes	no	no
	map00906(Carotenoid biosynthesis)	K09842	abscisic-aldehyde oxidase	AAO3	CHZOF0006669	14.68	32.4567	9.23667	13.5	15.6267	15.67	25.13	20.5533		-1.14524	-0.0211447	-0.10729	0.276431				1.76648e-22	0.87059	0.344675	0.0370951				6.81707e-22	0.883874	0.443263	0.0713556				down	down	down	up				yes	no	no	no
	map00906(Carotenoid biosynthesis)	K14606	lycopene cyclase CruP	cruP	CHZOF00011809	114.523	212.47	66.7633	198.373	80.69	89.0033	96.6733	120.153		-0.0440217	-1.3157	1.32447	-0.684035				0.585369	3.69567e-27	2.22101e-31	2.62898e-06				0.659733	1.31845e-26	2.07494e-30	1.2177e-05				down	down	up	down				no	yes	yes	no
	map00906(Carotenoid biosynthesis)	K09838	zeaxanthin epoxidase	ZEP, ABA1	CHZOF0007261	21.89	61.6533	20.3433	31.7367	44.2567	38.7433	38.0033	39.9133		-1.58361	-0.766856	0.138062	-0.0781385				7.9811e-32	1.28259e-10	0.0570977	0.500132				3.89554e-31	2.65848e-10	0.0926919	0.607253				down	down	up	down				yes	no	no	no
	map00906(Carotenoid biosynthesis)	K02293	15-cis-phytoene desaturase	PDS, crtP	CHZOF0002108	0	0	0	0	0	0	0	0		0	0	0	0				1	1	1	1				1	1	1	1				no test	no test	no test	no test				no test	no test	no test	no test
	map00906(Carotenoid biosynthesis)	K09842	abscisic-aldehyde oxidase	AAO3	CHZOF0005482	3.64	7.27	5.91	20.31	2.40667	2.36333	4.82	5.39		-0.45998	-0.979934	-0.23092	-0.0550816				0.00502852	1.08028e-16	0.225848	0.69826				0.00808875	2.80713e-16	0.310941	0.778165				down	down	down	down				no	no	no	no
	map00906(Carotenoid biosynthesis)	K06443	lycopene beta-cyclase	lcyB, crtL1, crtY	CHZOF00010892	120.77	265.383	64.1067	125.383	120.437	108.593	127.173	116.54		-1.20423	-1.1061	0.0707613	0.0828162				1.72077e-108	9.66126e-33	0.283466	0.425377				2.45143e-107	3.93277e-32	0.376784	0.538747				down	down	up	up				yes	yes	no	no
	map00906(Carotenoid biosynthesis)	K15745	phytoene desaturase (3,4-didehydrolycopene-forming)	AL1	CHZOF0006941	4.24	1.51333	5.45	2.95	3.06	3.62667	5.43	2.50667		1.09365	0.729299	-0.229013	0.948121				3.27377e-05	0.00127724	0.379314	7.07821e-06				6.21293e-05	0.00189331	0.479164	3.04542e-05				up	up	down	up				yes	no	no	no
	map00906(Carotenoid biosynthesis)	K15747	beta-ring hydroxylase	LUT5, CYP97A3	CHZOF00011842	0.15	19.63	4.34333	28.5867	18.4967	33.5667	46.62	22.39		-7.09441	-2.87115	-0.912115	1.06487				1.17199e-05	5.07317e-59	2.11034e-16	5.57911e-14				2.29326e-05	3.25814e-58	1.09418e-15	6.42473e-13				down	down	down	up				yes	yes	no	yes
			carotene isomerase	Z-ISO	CHZOF00013405	0	1.93333	0	0	0	17.8033	16.3867	13.58		-7.79841	0	-11.0647	0.303218				0.0460321	1	1.82033e-20	0.0871561				0.0657242	1	1.14462e-19	0.148028				down	no test	down	up				no	no test	yes	no
			carotene isomerase	Z-ISO	CHZOF0009011	17.0633	37.99	81.7767	9.74	10.21	32.3967	43.9833	34.7033		-1.22714	2.91334	-1.71464	0.338471				5.36299e-38	4.78357e-164	1.16192e-84	2.175e-08				3.01842e-37	1.04524e-162	3.27419e-83	1.3465e-07				down	up	down	up				yes	yes	yes	no
			zeaxanthin epoxidase	ZEP, ABA1	CHZOF0003537	25.6933	22.05	48.7533	13.64	12.81	10.4067	17.9333	10.8433		0.154291	1.75763	0.326155	0.638353				0.218156	7.94686e-46	0.0167307	1.46322e-06				0.279059	4.16007e-45	0.030163	7.04991e-06				up	up	up	up				no	yes	no	no
			zeaxanthin epoxidase	ZEP, ABA1	CHZOF0008687	1.75667	1	3.58667	1.56667	2.00667	0.493333	0.213333	0.826667		0.915231	1.33804	2.05216	-1.84632				0.0213016	0.000139551	0.000112883	0.00844795				0.0319586	0.000219737	0.000272317	0.0194235				up	up	up	down				no	yes	yes	yes
			zeaxanthin epoxidase	ZEP, ABA1	CHZOF0008686	0	0.353333	1.52333	0	0.25	0.233333	0	0		-2.69413	4.98671	0.181132	0				0.497983	0.0603496	0.962273	1				0.577736	0.0771962	0.972547	1				down	up	up	no test				no	no	no	no test
			zeaxanthin epoxidase	ZEP, ABA1	CHZOF00014218	20.9367	255.897	230.49	198.173	44.0067	48.0433	20.2067	43.7267		-3.79876	0.195688	-0.1562	-1.05356				2.93584e-97	0.132226	0.399312	4.38269e-05				3.72232e-96	0.161752	0.498708	0.000165167				down	up	down	down				yes	no	no	yes
			zeaxanthin epoxidase	ZEP, ABA1	CHZOF0005521	10.6833	35.5267	14.6933	12.9033	12.73	26.2733	18.2667	19.16		-2.01312	0.144863	-1.39855	0.63328				0.0191692	0.878105	0.330358	0.45669				0.0289018	0.890485	0.427665	0.568506				down	up	down	up				yes	no	no	no
			carotenoid metabolic process		CHZOF00010720	135.66	11.3533	60.0633	5.56333	32.0867	6.77667	9.31	8.62667		2.98338	2.64714	1.77155	-0.149898				1.35024e-42	6.09486e-55	3.88702e-07	0.72605				8.26884e-42	3.66656e-54	1.17133e-06	0.800163				up	up	up	down				yes	yes	yes	no
			carotenoid metabolic process		CHZOF00012683	6.39667	8.62667	71.6967	42.86	1.18667	1.21667	2.7	1.65		-0.455462	0.549855	-0.381148	0.752877				0.136628	1.47735e-05	0.504247	0.0768938				0.181619	2.44973e-05	0.59978	0.132684				down	up	down	up				no	no	no	no
						TPM									log2fc							pvalue							padjust							regulate							significant
Peroxisome	paths	KO_id	Gene name	Abbreviation	gene_id	NDPI_tpm	N_tpm	SDPI_tpm	S_tpm	PDPI_tpm	P_tpm	CDPI_tpm	C_tpm		NDPI/N	SDPI/S	PDPI/P	CDPI/C	N/C	S/C		NDPI/N	SDPI/S	PDPI/P	CDPI/C	N/C	S/C		NDPI/N	SDPI/S	PDPI/P	CDPI/C	N/C	S/C		NDPI/N	SDPI/S	PDPI/P	CDPI/C	N/C	S/C		NDPI/N	SDPI/S	PDPI/P	CDPI/C	N/C	S/C
map04146		K05678	EVM prediction chr03.190	ABCD4, PXMP1L	CHZOF0002548	4.80333	15.2367	1.65333	13.42	9.11	11.8233				-1.87772	-3.37668	-0.443463					3.52256e-40	2.51084e-94	1.56392e-05					2.07286e-39	2.57014e-93	4.11153e-05					down	down	down					yes	yes	no
		K07513	EVM prediction chr06.949	ACAA1	CHZOF0006463	129.92	32.7033	58.2867	33.9267	99.24	31.1567				1.95833	0.776087	1.60172					1.4622e-116	9.74444e-13	5.13779e-87					2.22955e-115	2.19332e-12	1.51104e-85					up	up	up					yes	no	yes
		K01897	EVM prediction chr05.761	ACSL, fadD	CHZOF0005279	236.38	54.3267	101.76	23.88	148.457	30.87				1.83333	1.56718	1.59485					1.09166e-188	4.14409e-130	7.49479e-142					2.82706e-187	6.30233e-129	4.91327e-140					up	up	up					yes	yes	yes
		K01897	EVM prediction chr12.695	ACSL, fadD	CHZOF00011347	0.0933333	0.166667	0.223333	0.0166667	0.186667	0.226667				-0.924979	3.30269	-0.32105					0.660532	0.134345	0.830859					0.724665	0.164268	0.876809					down	up	down					no	no	no
		K01897	EVM prediction chr08.228	ACSL, fadD	CHZOF0007578	26.3433	4.9	14.0067	8.63	19.2567	21.6667				2.15137	0.537693	-0.400563					7.37366e-80	2.61567e-08	3.16425e-05					7.84785e-79	4.94835e-08	8.09399e-05					up	up	down					yes	no	no
		K01897	EVM prediction chr01.938	ACSL, fadD	CHZOF000973	3.43667	108.33	0	9.20333	32.8267	69.1367				-4.93638	-11.0248	-1.07794					2.28595e-119	4.06625e-20	1.88333e-32					3.55769e-118	1.18896e-19	1.83739e-31					down	down	down					yes	yes	yes
		K01897	EVM prediction chr07.568	ACSL, fadD	CHZOF0007074	367.457	79.02	249.06	97.5733	312.06	63.1067				2.10662	1.231	2.25248					4.14883e-132	2.01551e-43	1.58145e-228					7.26074e-131	1.014e-42	2.58951e-226					up	up	up					yes	yes	yes
		K01897	EVM prediction chr11.529	ACSL, fadD	CHZOF00010375	176.1	265.967	130.117	159.583	159.697	142.75				-0.592277	-0.335627	0.0958114					2.26046e-23	0.000486783	0.141195					8.97519e-23	0.0007403	0.20665					down	down	up					no	no	no
		K00830	EVM prediction chr07.337	AGXT	CHZOF0006839	70.22	47.8867	130.85	40.8067	62.6367	51.3467				0.871363	1.94933	0.600041					4.2303e-41	2.12194e-114	2.41112e-14					2.52182e-40	2.75212e-113	1.13371e-13					up	up	up					no	yes	no
		K00830	EVM prediction chr11.459	AGXT	CHZOF00010303	8.24	34.19	3.67333	8.67333	48.3067	37.88				-2.14708	-1.45773	0.321438					9.37947e-18	5.4545e-06	0.000505499					3.11666e-17	9.2604e-06	0.0011366					down	down	up					yes	yes	no
		K00830	EVM prediction chr08.623	AGXT	CHZOF0007990	0	0	0	0	8.47	52.0067				0	0	-2.69502					1	1	4.96499e-22					1	1	3.3183e-21					no test	no test	down					no test	no test	yes
		K00273	EVM prediction chr19.213	DAO, aao	CHZOF00015017	6.87667	0.77	3.50667	2.34667	2.80333	3.56333				3.08423	0.424758	-0.407605					8.85864e-08	0.381735	0.325822					1.96512e-07	0.434204	0.422903					up	up	down					yes	no	no
		K13237	EVM prediction chr04.648	DECR2, SPS19	CHZOF0004076	804.38	118.237	337.157	91.6167	332.17	89.0633				2.65356	1.74252	1.82385					2.47448e-232	1.64821e-79	4.42121e-66					8.55569e-231	1.41411e-78	9.23652e-65					up	up	up					yes	yes	yes
		K11147	EVM prediction chr01.125	DHRS4	CHZOF000129	971.39	70.74	98.5033	30.91	184.573	36.2533				3.69109	1.53406	2.27648					1.67129e-280	3.99961e-18	4.19878e-44					7.39819e-279	1.09287e-17	5.62173e-43					up	up	up					yes	yes	yes
		K00232	EVM prediction chr16.366	ACOX1, ACOX3	CHZOF00013745	30.9733	30.2267	16.8067	4.54667	16.1933	6.44667				-0.0429317	1.73499	1.27701					0.69095	1.29256e-19	4.38059e-16					0.75024	3.71493e-19	2.24059e-15					down	up	up					no	yes	yes
		K00232	EVM prediction chr08.122	ACOX1, ACOX3	CHZOF0007469	17.7533	8.40333	33.09	14.0467	10.14	4.55667				1.03423	1.15658	1.06367					6.68358e-14	2.81419e-23	5.17596e-08					1.92792e-13	9.074e-23	1.67558e-07					up	up	up					yes	yes	yes
		K00232	EVM prediction chr07.445	ACOX1, ACOX3	CHZOF0006949	15.8467	2.50333	12.9067	2.04333	6.65	3.48				1.23264	1.6214	0.960541					5.01809e-19	1.09348e-21	2.05485e-09					1.74352e-18	3.34812e-21	7.2867e-09					up	up	up					yes	yes	no
		K00232	EVM prediction chr17.318	ACOX1, ACOX3	CHZOF00014326	87.8167	32.41	15.9267	14.8667	54.25	22.49				0.994562	-0.0954311	0.913111					8.97033e-40	0.488611	5.91264e-30					5.22575e-39	0.540028	5.27566e-29					up	down	up					no	no	no
		K00232	EVM prediction chr07.760	ACOX1, ACOX3	CHZOF0007275	86.2767	33.8467	13.7	27.2567	54.4467	27.1333				1.27497	-1.14651	0.953123					4.53979e-53	4.80929e-10	6.84213e-20					3.3055e-52	9.75567e-10	4.20416e-19					up	down	up					yes	yes	no
		K03426	EVM prediction chr05.427	NUDT12, nudC	CHZOF0004931	0.37	4.13333	0.196667	1.94333	5.12333	3.62				-3.5545	-3.66089	0.432047					9.111e-13	7.40374e-11	0.0282603					2.51797e-12	1.54932e-10	0.0488906					down	down	up					yes	yes	no
		K03426	EVM prediction chr02.133	NUDT12, nudC	CHZOF0001392	9.23333	80.5867	66.07	54.9667	30.41	74.8267				-3.05857	0.149323	-1.45185					1.08825e-73	0.151812	1.4209e-30					1.06928e-72	0.184389	1.29549e-29					down	up	down					yes	no	yes
		K12663	EVM prediction chr08.692	ECH1	CHZOF0008062	21.89	25.54	16.8033	19.6767	21.4867	24.3067				-0.287749	-0.374501	-0.302023					0.0696103	0.0341125	0.0237697					0.0969859	0.0448464	0.0417115					down	down	down					no	no	no
		K13356	EVM prediction chr02.302	FAR	CHZOF0001570	123.53	57.5633	84.5933	78.31	108.647	149.797				1.02595	-0.0682964	-0.51165					1.79713e-29	0.35009	1.01983e-05					8.32091e-29	0.40102	2.72427e-05					up	down	down					yes	no	no
		K13356	EVM prediction chr02.1011	FAR	CHZOF0002305	0.186667	30.0267	2.56	0.913333	10.6733	89				-7.67194	1.46537	-3.05237					6.99505e-132	9.12103e-07	8.02673e-248					1.22084e-130	1.61251e-06	1.56871e-245					down	up	down					yes	yes	yes
		K13356	EVM prediction chr01.954	FAR	CHZOF000991	0	12.0667	2.19	0	0.45	8.65				-10.5114	8.01158	-4.21412					1.47244e-17	3.04581e-09	0.0148181					4.85488e-17	5.98325e-09	0.0269314					down	up	down					yes	yes	yes
		K13356	EVM prediction chr03.430	FAR	CHZOF0002791	14.01	107.003	28.59	145.047	40.6633	78.79				-3.005	-2.49392	-0.993458					7.35601e-69	5.58225e-73	1.03233e-13					6.69313e-68	4.41111e-72	4.67617e-13					down	down	down					yes	yes	no
		K13356	EVM prediction chr02.314	FAR	CHZOF0001582	16.2967	137.477	8.29333	29.53	66.5067	153.577				-3.15018	-1.98257	-1.25551					2.49164e-300	7.52349e-49	3.58928e-60					1.28014e-298	4.14384e-48	6.67044e-59					down	down	down					yes	yes	yes
		K13299	EVM prediction chr11.109	GSTK1	CHZOF0009936	433.347	35.06	77.69	7.55333	179.077	14.9067				3.13238	2.27289	3.14783					0	1.20124e-42	7.6459e-113					0	5.96899e-42	3.48291e-111					up	up	up					yes	yes	yes
		K12261;K22133	EVM prediction chr12.373	HACL1;AAE3	CHZOF00011017	30.1333	68.1333	21.85	40.5133	40.8033	49.1567				-1.02806	-0.492155	-0.29146					2.90393e-54	1.68061e-07	1.54243e-05					2.16366e-53	3.07112e-07	4.05856e-05					down	down	down					yes	no	no
		K11517	EVM prediction chr01.748	HAO	CHZOF000775	120.743	230.64	137.443	46.01	92.2033	82.0333				-0.9449	0.649366	-0.170084					1.0833e-43	2.35248e-19	0.0708247					6.77356e-43	6.699e-19	0.112342					down	up	down					no	no	no
		K01640	EVM prediction chr05.867	HMGCL, hmgL	CHZOF0005390	70.2767	94.8067	302.32	66.1167	111.557	104.727				-0.506951	2.03655	0.0433036					5.701e-10	1.95953e-186	0.692205					1.40121e-09	5.43239e-185	0.767308					down	up	up					no	yes	no
		K00031	EVM prediction chr12.396	IDH1, IDH2, icd	CHZOF00011040	140.597	216.19	20.5667	232.36	191.247	184.717				-0.669324	-3.60308	0.0329639					3.81948e-22	1.97075e-236	0.593589					1.45815e-21	8.06915e-235	0.682208					down	down	up					no	yes	no
		K03781	EVM prediction chr11.25	katE, CAT, catB, srpA	CHZOF0009847	43.05	71.4833	96.5167	468.157	84.8867	67.4067				-0.796943	-0.517005	0.288371					8.96631e-14	1.83147e-16	0.000265608					2.57419e-13	4.72038e-16	0.000617138					down	down	up					no	no	no
		K03781	EVM prediction chr18.105	katE, CAT, catB, srpA	CHZOF00014531	302.873	148.943	173.737	67.9067	245.447	111.51				0.152951	1.45411	-0.00369684					0.0747615	1.12116e-54	0.968077					0.103588	6.71131e-54	0.976217					up	up	down					no	yes	no
		K01578	EVM prediction chr11.288	MLYCD	CHZOF00010124	19.38	23.3333	41.3267	27.0433	17.06	13.6733				-0.359975	0.586275	0.291284					4.78515e-05	1.97049e-10	0.0107142					8.97997e-05	4.05715e-10	0.0199514					down	up	up					no	no	no
		K13348	EVM prediction chr02.574	MPV17	CHZOF0001852	0	0	0	0	0	0				0	0	0					1	1	1					1	1	1					no test	no test	no test					no test	no test	no test
		K13348	EVM prediction chr04.140	MPV17	CHZOF0003544	163.91	389.217	61.8267	447.157	231.793	239.73				-1.33377	-3.00251	-0.107411					3.10815e-31	7.83404e-110	0.235282					1.49821e-30	9.59039e-109	0.322137					down	down	down					yes	yes	no
		K13348	EVM prediction chr15.504	MPV17	CHZOF00013335	426.253	505.917	157.34	572.113	550.46	659.063				-0.371339	-2.05304	-0.323991					1.51192e-07	2.63762e-164	4.36986e-09					3.30914e-07	5.77283e-163	1.51762e-08					down	down	down					no	yes	no
		K13348	EVM prediction chr03.301	MPV17	CHZOF0002660	0	0	0	0	0	0				0	0	0					1	1	1					1	1	1					no test	no test	no test					no test	no test	no test
		K13348	EVM prediction chr16.443	MPV17	CHZOF00013823	0.6	0	0	0	0	0				3.67397	0	0					0.351987	1	1					0.427876	1	1					up	no test	no test					no	no test	no test
		K13348	EVM prediction chr02.847	MPV17	CHZOF0002133	52.7267	30.9167	46.57	21.2733	12.8733	11.93				0.67514	0.996789	0.0242536					0.00106921	6.09257e-06	0.958964					0.00182427	1.03082e-05	0.970574					up	up	up					no	no	no
		K13348	EVM prediction chr12.490	MPV17	CHZOF00011137	100.057	92.66	100.75	245.273	59.7033	30.7233				-0.0638797	-1.66466	0.753866					0.617674	4.52775e-38	2.97052e-14					0.688499	2.07475e-37	1.38758e-13					down	down	up					no	yes	no
		K13348	EVM prediction chr10.364	MPV17	CHZOF0009435	0	0	123.843	0	0	0				0	12.3146	0					1	6.33146e-25	1					1	2.1346e-24	1					no test	up	no test					no test	yes	no test
		K13338	EVM prediction chr16.592	PEX1	CHZOF00013978	12.0433	10.3567	8.72	3.86333	6.93667	5.14				0.135135	1.02666	0.365171					0.153088	3.24523e-14	0.001959					0.201945	7.71149e-14	0.00408347					up	up	up					no	yes	no
		K13346	EVM prediction chr09.510	PEX10	CHZOF0008710	0	2.92667	0	4.67	0	0				-7.62167	-8.38686	0					6.32385e-07	5.17777e-11	1					1.33699e-06	1.08968e-10	1					down	down	no test					yes	yes	no test
		K13345	EVM prediction chr03.164	PEX12, PAF3	CHZOF0002522	40.1933	20.8133	35.1867	12.1367	22.55	13.9233				0.947911	1.67027	0.656191					4.42122e-14	1.93938e-28	3.47198e-05					1.28664e-13	7.14743e-28	8.85124e-05					up	up	up					no	yes	no
		K13344	maker prediction	PEX13	CHZOF0007957	17.84	21.02	9.78667	16.31	14.8033	15.94				0.062342	-0.431678	0.0432832					0.616361	0.0246863	0.761882					0.687489	0.0330052	0.822425					up	down	up					no	no	no
		K13343;K06236	EVM prediction chr02.160	PEX14;COL1A	CHZOF0001419	54.01	0	0	0.00666667	0	0.0133333				13.1307	-1.82956	-1.72657					1.25735e-28	0.650409	0.669454					5.72023e-28	0.693232	1					up	down	down					yes	no	no
		K13335	EVM prediction chr03.853	PEX16	CHZOF0003240	24.9433	78.43	20.1133	31.3667	36.23	59.8033				-1.72723	-0.80048	-0.77095					9.16305e-61	4.00394e-06	9.76957e-10					7.55303e-60	6.85102e-06	3.53367e-09					down	down	down					yes	no	no
		K13337	EVM prediction chr04.519	PEX19	CHZOF0003945	29.43	66.8567	39.8733	69.07	38.8567	47.14				-1.26001	-0.882196	-0.339925					4.24008e-16	9.18897e-16	0.0067441					1.32819e-15	2.31411e-15	0.0129588					down	down	down					yes	no	no
		K06664	EVM prediction chr03.770	PEX2, PXMP3	CHZOF0003156	49.3967	36.41	71.02	22.8533	23.5167	21.1833				0.358299	1.48309	0.0941698					0.00182256	2.68086e-32	0.58867					0.00305463	1.07973e-31	0.67784					up	up	up					no	yes	no
		K13336	EVM prediction chr06.853	PEX3	CHZOF0006364	42.0933	111.08	33.0967	78.4533	82.57	134.003				-1.45628	-1.40697	-0.681526					1.41982e-66	1.69355e-37	6.59898e-22					1.25962e-65	7.6627e-37	4.39581e-21					down	down	down					yes	yes	no
		K13342	EVM prediction chr05.35	PEX5, PXR1	CHZOF0004513	55.0567	70.6467	94.6767	47.32	38.1433	39.75				-1.00915	-0.100115	-0.121791					2.95848e-43	0.236483	0.0694547					1.83371e-42	0.27935	0.110372					down	down	down					yes	no	no
		K13339	EVM prediction chr01.177	PEX6, PXAAA1	CHZOF000183	43.16	20.0333	14.7833	23.12	16.6567	12.87				0.57346	-1.09737	0.22878					1.77045e-18	4.24025e-25	0.00135596					6.03179e-18	1.43758e-24	0.00288908					up	down	up					no	yes	no
		K13341	EVM prediction chr04.445	PEX7, PTS2R	CHZOF0003865	13.0833	23.1067	4.31667	10.6967	15.6033	15.52				-0.89476	-1.46778	-0.0448322					1.63464e-18	1.46685e-13	0.71823					5.578e-18	3.40178e-13	0.788939					down	down	down					no	yes	no
		K00477	EVM prediction chr02.370	PHYH	CHZOF0001639	7.76667	12.7567	7.90667	6.28667	11.8733	13.36				-0.733897	0.167103	-0.263795					0.00386008	0.59873	0.114228					0.00627791	0.64633	0.171406					down	up	down					no	no	no
		K00477	EVM prediction chr12.157	PHYH	CHZOF00010784	15.6267	29.85	7.93	16.9167	15.9533	16.08				-1.0191	-1.23427	-0.0726938					3.54434e-09	0.000190385	0.698607					8.44687e-09	0.000297145	0.772285					down	down	down					yes	yes	no
		K00306;K00301	EVM prediction chr01.483	PIPOX;E1.5.3.1	CHZOF000502	1.34333	2.91333	7.13	9.42333	7.30667	6.79				-1.18973	-0.432017	0.088829					0.0125905	0.0898045	0.705337					0.0194084	0.112241	0.77788					down	down	up					yes	no	no
		K13347	EVM prediction chr06.550	PXMP2, PMP22	CHZOF0006053	45.5767	64.9967	50.0233	56.53	38.8533	30.0767				-0.955549	0.721375	-0.23335					2.63391e-55	6.78529e-13	0.00439989					2.0045e-54	1.53584e-12	0.00870424					down	up	down					no	no	no
		K13347	EVM prediction chr15.216	PXMP2, PMP22	CHZOF00013027	2.82667	23.86	1.25	22.0833	13.5033	13.95				-3.23457	-3.86988	0.00877897					2.74024e-51	1.87151e-44	0.961457					1.94323e-50	9.60068e-44	0.972289					down	down	up					yes	yes	no
		K13354	EVM prediction chr15.188	SLC25A17, PMP34	CHZOF00012999	32.7	5.97	4.61	2.10667	32.9367	5.29333				2.19076	0.948731	2.5844					9.66632e-56	0.00102444	2.14887e-68					7.41374e-55	0.00152656	4.72556e-67					up	up	up					yes	no	yes
		K13354	EVM prediction chr11.610	SLC25A17, PMP34	CHZOF00010463	173.973	221.603	73.9367	198.253	99.6767	35.3633				-0.477884	-1.53042	1.3407					1.0642e-08	7.02602e-73	2.23527e-33					2.48073e-08	5.5421e-72	2.24212e-32					down	down	up					no	yes	yes
		K04564	EVM prediction chr05.494	SOD2	CHZOF0005001	6.42	54.82	0	99.81	58.1067	29.8833				-3.19459	-11.8583	0.882072					1.17459e-19	3.09299e-23	2.81416e-05					4.1567e-19	9.9609e-23	7.22593e-05					down	down	up					yes	yes	no
		K04564	EVM prediction chr09.277	SOD2	CHZOF0008470	104.2	142.06	47.08	297.27	150.783	116.297				-0.545282	-2.79625	0.299691					0.00929614	6.54054e-68	0.0223324					0.0145226	4.77166e-67	0.0393832					down	down	up					no	yes	no
		K04564	EVM prediction chr03.353	SOD2	CHZOF0002713	720.463	329.853	135.113	492.453	617.97	288.807				1.02993	-2.00233	1.02557					1.83369e-21	3.11344e-94	1.78158e-31					6.87727e-21	3.18451e-93	1.67474e-30					up	down	up					yes	yes	yes
		K00106	EVM prediction chr07.74	XDH	CHZOF0006564	27.7867	43.89	36.48	20.0933	23.8333	25.4867				-0.532308	0.278994	-0.112343					1.32587e-20	0.00235521	0.112168					4.83243e-20	0.0034241	0.168816					down	up	down					no	no	no
